# Supplementary material for: miRNA Expression Profiling in Subcutaneous Adipose Tissue of Monozygotic Twins Discordant for HIV Infection: Validation of Differentially Expressed miRNA and Bioinformatic Analysis
Source: Int J Mol Sci. 2022 Mar 23;23(7):3486. doi: 10.3390/ijms23073486 (PMC8998861; doi:10.3390/ijms23073486)
Supplement: Supplementary file 1 [file ijms-23-03486-s001.zip]

Archive with 3 entries (3 files):
- B12_DEGs_PlasmaM_vs_PlasmaW_Fc2.EB.xls.xlsx
- B12_DEGs_TessutoM_vs_TessutoW_Fc2.EB.xls
- B12_VENN_DEGs_COMUNI_Tessuto+Plasma.EB.xls
