# Supplementary material for: miRNA Expression Profiling in Subcutaneous Adipose Tissue of Monozygotic Twins Discordant for HIV Infection: Validation of Differentially Expressed miRNA and Bioinformatic Analysis
Source: Int J Mol Sci. 2022 Mar 23;23(7):3486. doi: 10.3390/ijms23073486 (PMC8998861; doi:10.3390/ijms23073486)
Supplement: Supplementary file 1 [file ijms-23-03486-s001.zip › B12_DEGs_PlasmaM_vs_PlasmaW_Fc2.EB.xls.xlsx]

## Sheet: B12_DEGs_PlasmaM_vs_PlasmaW_Fc2
Column #	Column ID	MeanRatio(TESSUTO Massimo vs. TESSUTO Walter)	FoldChange(TESSUTO Massimo vs. TESSUTO Walter)	FoldChange(TESSUTO Massimo vs. TESSUTO Walter) (Description)	MeanRatio(PLASMA Massimo vs. PLASMA Walter)	FoldChange(PLASMA Massimo vs. PLASMA Walter)	FoldChange(PLASMA Massimo vs. PLASMA Walter) (Description)	SS(Sample Type)	SS(Error)	F(Error)	Species Scientific Name	Target Genes	Transcript ID(Array Design)
18	14qI-7_st	1.10453	1.10453	TESSUTO Massimo up vs TESSUTO Walter	0.363655	-2.74986	PLASMA Massimo down vs PLASMA Walter	13.5648	0	1	Homo sapiens	---	14qI-7
26	14qII-13_st	1.34656	1.34656	TESSUTO Massimo up vs TESSUTO Walter	5.10164	5.10164	PLASMA Massimo up vs PLASMA Walter	32.1196	0	1	Homo sapiens	---	14qII-13
31	14qII-17_st	1.59319	1.59319	TESSUTO Massimo up vs TESSUTO Walter	2.16384	2.16384	PLASMA Massimo up vs PLASMA Walter	6.78675	0	1	Homo sapiens	---	14qII-17
34	14qII-19_st	1.15748	1.15748	TESSUTO Massimo up vs TESSUTO Walter	2.12029	2.12029	PLASMA Massimo up vs PLASMA Walter	3.52033	0	1	Homo sapiens	---	14qII-19
35	14qII-1_st	2.13374	2.13374	TESSUTO Massimo up vs TESSUTO Walter	0.406299	-2.46124	PLASMA Massimo down vs PLASMA Walter	710.742	0	1	Homo sapiens	---	14qII-1
40	14qII-22_x_st	3.45915	3.45915	TESSUTO Massimo up vs TESSUTO Walter	0.439368	-2.276	PLASMA Massimo down vs PLASMA Walter	108.221	0	1	Homo sapiens	---	14qII-22
48	14qII-28_x_st	2.25436	2.25436	TESSUTO Massimo up vs TESSUTO Walter	0.463416	-2.15789	PLASMA Massimo down vs PLASMA Walter	38.3551	0	1	Homo sapiens	---	14qII-28
59	14qII-7_st	1.18709	1.18709	TESSUTO Massimo up vs TESSUTO Walter	0.0769185	-13.0008	PLASMA Massimo down vs PLASMA Walter	1008.19	0	1	Homo sapiens	---	14qII-7
70	ACA15_s_st	1.52762	1.52762	TESSUTO Massimo up vs TESSUTO Walter	0.315794	-3.16662	PLASMA Massimo down vs PLASMA Walter	5870.29	0	1	Homo sapiens	---	ACA15
86	ACA27_x_st	1.30548	1.30548	TESSUTO Massimo up vs TESSUTO Walter	2.60366	2.60366	PLASMA Massimo up vs PLASMA Walter	32.6162	0	1	Homo sapiens	---	ACA27
160	ACA67_st	0.716917	-1.39486	TESSUTO Massimo down vs TESSUTO Walter	2.62585	2.62585	PLASMA Massimo up vs PLASMA Walter	3.76694	0	1	Homo sapiens	---	ACA67
345	ENSG00000199934_x_st	0.907367	-1.10209	TESSUTO Massimo down vs TESSUTO Walter	2.66771	2.66771	PLASMA Massimo up vs PLASMA Walter	4.27888	0	1	Homo sapiens	---	ENSG00000199934
359	ENSG00000200113_st	0.895684	-1.11646	TESSUTO Massimo down vs TESSUTO Walter	2.39869	2.39869	PLASMA Massimo up vs PLASMA Walter	3.90343	0	1	Homo sapiens	---	ENSG00000200113
382	ENSG00000200496_x_st	1.33493	1.33493	TESSUTO Massimo up vs TESSUTO Walter	0.461382	-2.1674	PLASMA Massimo down vs PLASMA Walter	7.54352	0	1	Homo sapiens	---	ENSG00000200496
457	ENSG00000201674_s_st	0.766145	-1.30524	TESSUTO Massimo down vs TESSUTO Walter	0.342317	-2.92127	PLASMA Massimo down vs PLASMA Walter	3.16652	0	1	Homo sapiens	---	ENSG00000201674
495	ENSG00000202233_st	0.902346	-1.10822	TESSUTO Massimo down vs TESSUTO Walter	3.83513	3.83513	PLASMA Massimo up vs PLASMA Walter	37.2491	0	1	Homo sapiens	---	ENSG00000202233
523	ENSG00000206647_st	1.20264	1.20264	TESSUTO Massimo up vs TESSUTO Walter	2.494	2.494	PLASMA Massimo up vs PLASMA Walter	6.9948	0	1	Homo sapiens	---	ENSG00000206647
533	ENSG00000206785_s_st	1.52762	1.52762	TESSUTO Massimo up vs TESSUTO Walter	0.315794	-3.16662	PLASMA Massimo down vs PLASMA Walter	5870.29	0	1	Homo sapiens	---	ENSG00000206785
537	ENSG00000206878_st	1.04859	1.04859	TESSUTO Massimo up vs TESSUTO Walter	4.11466	4.11466	PLASMA Massimo up vs PLASMA Walter	14.7683	0	1	Homo sapiens	---	ENSG00000206878
562	ENSG00000207062_s_st	1.52762	1.52762	TESSUTO Massimo up vs TESSUTO Walter	0.315794	-3.16662	PLASMA Massimo down vs PLASMA Walter	5870.29	0	1	Homo sapiens	---	ENSG00000207062
565	ENSG00000207094_x_st	1.03801	1.03801	TESSUTO Massimo up vs TESSUTO Walter	0.390368	-2.56169	PLASMA Massimo down vs PLASMA Walter	6.70562	0	1	Homo sapiens	---	ENSG00000207094
585	ENSG00000207249_st	0.929444	-1.07591	TESSUTO Massimo down vs TESSUTO Walter	0.337905	-2.95941	PLASMA Massimo down vs PLASMA Walter	25.821	0	1	Homo sapiens	---	ENSG00000207249
609	ENSG00000212165_st	1.07937	1.07937	TESSUTO Massimo up vs TESSUTO Walter	0.43956	-2.275	PLASMA Massimo down vs PLASMA Walter	3.41003	0	1	Homo sapiens	---	ENSG00000212165
632	ENSG00000212273_x_st	0.758659	-1.31812	TESSUTO Massimo down vs TESSUTO Walter	9.00232	9.00232	PLASMA Massimo up vs PLASMA Walter	2334.94	0	1	Homo sapiens	---	ENSG00000212273
636	ENSG00000212284_st	1.2424	1.2424	TESSUTO Massimo up vs TESSUTO Walter	2.60176	2.60176	PLASMA Massimo up vs PLASMA Walter	26.7065	0	1	Homo sapiens	---	ENSG00000212284
693	ENSG00000212558_st	0.949542	-1.05314	TESSUTO Massimo down vs TESSUTO Walter	3.50007	3.50007	PLASMA Massimo up vs PLASMA Walter	36.8729	0	1	Homo sapiens	---	ENSG00000212558
694	ENSG00000212558_x_st	1.01222	1.01222	TESSUTO Massimo up vs TESSUTO Walter	4.05758	4.05758	PLASMA Massimo up vs PLASMA Walter	38.4846	0	1	Homo sapiens	---	ENSG00000212558
713	ENSG00000212615_x_st	1.69501	1.69501	TESSUTO Massimo up vs TESSUTO Walter	0.375179	-2.66539	PLASMA Massimo down vs PLASMA Walter	24.6399	0	1	Homo sapiens	---	ENSG00000212615
720	ENSG00000221040_st	1.11029	1.11029	TESSUTO Massimo up vs TESSUTO Walter	0.438198	-2.28208	PLASMA Massimo down vs PLASMA Walter	12.2951	0	1	Homo sapiens	---	ENSG00000221040
735	ENSG00000221252_st	0.914144	-1.09392	TESSUTO Massimo down vs TESSUTO Walter	0.473907	-2.11012	PLASMA Massimo down vs PLASMA Walter	43.9076	0	1	Homo sapiens	---	ENSG00000221252
763	ENSG00000222588_st	0.782359	-1.27819	TESSUTO Massimo down vs TESSUTO Walter	0.471176	-2.12235	PLASMA Massimo down vs PLASMA Walter	2.32632	0	1	Homo sapiens	---	ENSG00000222588
776	ENSG00000238297_st	0.719825	-1.38923	TESSUTO Massimo down vs TESSUTO Walter	0.228733	-4.3719	PLASMA Massimo down vs PLASMA Walter	83.816	0	1	Homo sapiens	---	ENSG00000238297
784	ENSG00000238312_st	0.77359	-1.29268	TESSUTO Massimo down vs TESSUTO Walter	2.438	2.438	PLASMA Massimo up vs PLASMA Walter	4.70231	0	1	Homo sapiens	---	ENSG00000238312
799	ENSG00000238328_st	1.05475	1.05475	TESSUTO Massimo up vs TESSUTO Walter	3.02154	3.02154	PLASMA Massimo up vs PLASMA Walter	16.9716	0	1	Homo sapiens	---	ENSG00000238328
834	ENSG00000238376_st	1.08551	1.08551	TESSUTO Massimo up vs TESSUTO Walter	0.26752	-3.73803	PLASMA Massimo down vs PLASMA Walter	23.9984	0	1	Homo sapiens	---	ENSG00000238376
841	ENSG00000238389_st	0.743973	-1.34413	TESSUTO Massimo down vs TESSUTO Walter	3.55989	3.55989	PLASMA Massimo up vs PLASMA Walter	16.1834	0	1	Homo sapiens	---	ENSG00000238389
850	ENSG00000238403_st	1	1	No change between TESSUTO Massimo and TESSUTO Walter	0.470798	-2.12405	PLASMA Massimo down vs PLASMA Walter	2.19764	0	1	Homo sapiens	---	ENSG00000238403
855	ENSG00000238414_x_st	1.04425	1.04425	TESSUTO Massimo up vs TESSUTO Walter	0.17116	-5.84248	PLASMA Massimo down vs PLASMA Walter	101.743	0	1	Homo sapiens	---	ENSG00000238414
861	ENSG00000238430_st	1.23917	1.23917	TESSUTO Massimo up vs TESSUTO Walter	4.82292	4.82292	PLASMA Massimo up vs PLASMA Walter	206.282	0	1	Homo sapiens	---	ENSG00000238430
905	ENSG00000238498_x_st	0.702867	-1.42275	TESSUTO Massimo down vs TESSUTO Walter	0.243848	-4.10091	PLASMA Massimo down vs PLASMA Walter	307.499	0	1	Homo sapiens	---	ENSG00000238498
916	ENSG00000238514_st	0.849108	-1.17771	TESSUTO Massimo down vs TESSUTO Walter	2.51819	2.51819	PLASMA Massimo up vs PLASMA Walter	8.13094	0	1	Homo sapiens	---	ENSG00000238514
964	ENSG00000238572_x_st	1.11646	1.11646	TESSUTO Massimo up vs TESSUTO Walter	2.52568	2.52568	PLASMA Massimo up vs PLASMA Walter	7.42424	0	1	Homo sapiens	---	ENSG00000238572
966	ENSG00000238575_x_st	0.970086	-1.03084	TESSUTO Massimo down vs TESSUTO Walter	2.49274	2.49274	PLASMA Massimo up vs PLASMA Walter	6.18657	0	1	Homo sapiens	---	ENSG00000238575
1013	ENSG00000238657_x_st	0.795618	-1.25688	TESSUTO Massimo down vs TESSUTO Walter	0.373428	-2.67789	PLASMA Massimo down vs PLASMA Walter	16.1046	0	1	Homo sapiens	---	ENSG00000238657
1021	ENSG00000238673_st	0.929887	-1.0754	TESSUTO Massimo down vs TESSUTO Walter	3.40018	3.40018	PLASMA Massimo up vs PLASMA Walter	5.85198	0	1	Homo sapiens	---	ENSG00000238673
1032	ENSG00000238686_x_st	1	1	No change between TESSUTO Massimo and TESSUTO Walter	0.340162	-2.93977	PLASMA Massimo down vs PLASMA Walter	22.9685	0	1	Homo sapiens	---	ENSG00000238686
1074	ENSG00000238747_st	0.952664	-1.04969	TESSUTO Massimo down vs TESSUTO Walter	2.54174	2.54174	PLASMA Massimo up vs PLASMA Walter	5.28508	0	1	Homo sapiens	---	ENSG00000238747
1078	ENSG00000238752_st	0.931429	-1.07362	TESSUTO Massimo down vs TESSUTO Walter	6.05947	6.05947	PLASMA Massimo up vs PLASMA Walter	200.441	0	1	Homo sapiens	---	ENSG00000238752
1095	ENSG00000238772_x_st	0.882541	-1.13309	TESSUTO Massimo down vs TESSUTO Walter	14.7578	14.7578	PLASMA Massimo up vs PLASMA Walter	783.5	2.27e-13	1	Homo sapiens	---	ENSG00000238772
1109	ENSG00000238801_st	1.00231	1.00231	TESSUTO Massimo up vs TESSUTO Walter	3.75909	3.75909	PLASMA Massimo up vs PLASMA Walter	7.04477	0	1	Homo sapiens	---	ENSG00000238801
1110	ENSG00000238801_x_st	0.959996	-1.04167	TESSUTO Massimo down vs TESSUTO Walter	2.34612	2.34612	PLASMA Massimo up vs PLASMA Walter	1.65634	0	1	Homo sapiens	---	ENSG00000238801
1116	ENSG00000238807_x_st	0.856894	-1.16701	TESSUTO Massimo down vs TESSUTO Walter	2.35071	2.35071	PLASMA Massimo up vs PLASMA Walter	17.1979	0	1	Homo sapiens	---	ENSG00000238807
1147	ENSG00000238857_st	1.07185	1.07185	TESSUTO Massimo up vs TESSUTO Walter	0.430667	-2.32198	PLASMA Massimo down vs PLASMA Walter	3.24951	0	1	Homo sapiens	---	ENSG00000238857
1148	ENSG00000238858_st	0.902542	-1.10798	TESSUTO Massimo down vs TESSUTO Walter	2.65175	2.65175	PLASMA Massimo up vs PLASMA Walter	5.35486	0	1	Homo sapiens	---	ENSG00000238858
1157	ENSG00000238869_x_st	1.65208	1.65208	TESSUTO Massimo up vs TESSUTO Walter	0.438336	-2.28135	PLASMA Massimo down vs PLASMA Walter	5.38715	0	1	Homo sapiens	---	ENSG00000238869
1196	ENSG00000238936_x_st	1.58143	1.58143	TESSUTO Massimo up vs TESSUTO Walter	0.260327	-3.84132	PLASMA Massimo down vs PLASMA Walter	786.58	0	1	Homo sapiens	---	ENSG00000238936
1233	ENSG00000238992_st	1.007	1.007	TESSUTO Massimo up vs TESSUTO Walter	2.20521	2.20521	PLASMA Massimo up vs PLASMA Walter	6.35992	0	1	Homo sapiens	---	ENSG00000238992
1265	ENSG00000239041_st	0.931834	-1.07315	TESSUTO Massimo down vs TESSUTO Walter	0.436747	-2.28966	PLASMA Massimo down vs PLASMA Walter	5.07061	0	1	Homo sapiens	---	ENSG00000239041
1266	ENSG00000239041_x_st	0.826845	-1.20942	TESSUTO Massimo down vs TESSUTO Walter	0.418912	-2.38714	PLASMA Massimo down vs PLASMA Walter	3.4302	0	1	Homo sapiens	---	ENSG00000239041
1293	ENSG00000239080_st	0.740934	-1.34965	TESSUTO Massimo down vs TESSUTO Walter	15.7181	15.7181	PLASMA Massimo up vs PLASMA Walter	4483.77	0	1	Homo sapiens	---	ENSG00000239080
1296	ENSG00000239084_st	1.06291	1.06291	TESSUTO Massimo up vs TESSUTO Walter	2.40054	2.40054	PLASMA Massimo up vs PLASMA Walter	3.61317	0	1	Homo sapiens	---	ENSG00000239084
1306	ENSG00000239096_x_st	1.02881	1.02881	TESSUTO Massimo up vs TESSUTO Walter	3.20823	3.20823	PLASMA Massimo up vs PLASMA Walter	11.9213	0	1	Homo sapiens	---	ENSG00000239096
1317	ENSG00000239126_x_st	1.32647	1.32647	TESSUTO Massimo up vs TESSUTO Walter	0.397948	-2.51289	PLASMA Massimo down vs PLASMA Walter	4.91015	0	1	Homo sapiens	---	ENSG00000239126
1340	ENSG00000239154_x_st	1.23181	1.23181	TESSUTO Massimo up vs TESSUTO Walter	0.1579	-6.33312	PLASMA Massimo down vs PLASMA Walter	101.487	0	1	Homo sapiens	---	ENSG00000239154
1341	ENSG00000239155_st	1.4236	1.4236	TESSUTO Massimo up vs TESSUTO Walter	0.490971	-2.03678	PLASMA Massimo down vs PLASMA Walter	914.763	0	1	Homo sapiens	---	ENSG00000239155
1357	ENSG00000239191_st	1	1	No change between TESSUTO Massimo and TESSUTO Walter	2.00427	2.00427	PLASMA Massimo up vs PLASMA Walter	1.70867	0	1	Homo sapiens	---	ENSG00000239191
1363	ENSG00000251704_st	1.07032	1.07032	TESSUTO Massimo up vs TESSUTO Walter	2.08697	2.08697	PLASMA Massimo up vs PLASMA Walter	6.46493	0	1	Homo sapiens	---	ENSG00000251704
1383	ENSG00000251802_s_st	0.656418	-1.52342	TESSUTO Massimo down vs TESSUTO Walter	3.20943	3.20943	PLASMA Massimo up vs PLASMA Walter	35.4948	0	1	Homo sapiens	---	ENSG00000251802
1393	ENSG00000251838_st	0.94979	-1.05286	TESSUTO Massimo down vs TESSUTO Walter	0.03432	-29.1375	PLASMA Massimo down vs PLASMA Walter	3661.45	9.09e-13	1	Homo sapiens	---	ENSG00000251838
1398	ENSG00000251858_st	0.944181	-1.05912	TESSUTO Massimo down vs TESSUTO Walter	3.39288	3.39288	PLASMA Massimo up vs PLASMA Walter	12.441	0	1	Homo sapiens	---	ENSG00000251858
1430	ENSG00000251999_s_st	0.656418	-1.52342	TESSUTO Massimo down vs TESSUTO Walter	3.20943	3.20943	PLASMA Massimo up vs PLASMA Walter	35.4948	0	1	Homo sapiens	---	ENSG00000251999
1461	ENSG00000252127_x_st	0.941213	-1.06246	TESSUTO Massimo down vs TESSUTO Walter	0.311973	-3.2054	PLASMA Massimo down vs PLASMA Walter	8.05487	0	1	Homo sapiens	---	ENSG00000252127
1465	ENSG00000252136_st	1.07839	1.07839	TESSUTO Massimo up vs TESSUTO Walter	0.441492	-2.26505	PLASMA Massimo down vs PLASMA Walter	4.07341	0	1	Homo sapiens	---	ENSG00000252136
1482	ENSG00000252199_x_st	1.16676	1.16676	TESSUTO Massimo up vs TESSUTO Walter	0.438178	-2.28218	PLASMA Massimo down vs PLASMA Walter	4.97812	0	1	Homo sapiens	---	ENSG00000252199
1494	ENSG00000252238_st	1.77593	1.77593	TESSUTO Massimo up vs TESSUTO Walter	6.23451	6.23451	PLASMA Massimo up vs PLASMA Walter	1765.26	0	1	Homo sapiens	---	ENSG00000252238
1504	ENSG00000252277_x_st	0.992427	-1.00763	TESSUTO Massimo down vs TESSUTO Walter	0.202542	-4.93725	PLASMA Massimo down vs PLASMA Walter	112503	0	1	Homo sapiens	---	ENSG00000252277
1506	ENSG00000252284_st	1.04926	1.04926	TESSUTO Massimo up vs TESSUTO Walter	0.302848	-3.30198	PLASMA Massimo down vs PLASMA Walter	10.6108	0	1	Homo sapiens	---	ENSG00000252284
1507	ENSG00000252284_x_st	0.912264	-1.09617	TESSUTO Massimo down vs TESSUTO Walter	0.306853	-3.25889	PLASMA Massimo down vs PLASMA Walter	11.1464	0	1	Homo sapiens	---	ENSG00000252284
1520	ENSG00000252337_st	0.750682	-1.33212	TESSUTO Massimo down vs TESSUTO Walter	0.222206	-4.50033	PLASMA Massimo down vs PLASMA Walter	77.5979	0	1	Homo sapiens	---	ENSG00000252337
1521	ENSG00000252349_st	0.918596	-1.08862	TESSUTO Massimo down vs TESSUTO Walter	3.63863	3.63863	PLASMA Massimo up vs PLASMA Walter	35383	0	1	Homo sapiens	---	ENSG00000252349
1541	ENSG00000252433_st	0.999503	-1.0005	TESSUTO Massimo down vs TESSUTO Walter	0.293661	-3.40529	PLASMA Massimo down vs PLASMA Walter	14.0767	0	1	Homo sapiens	---	ENSG00000252433
1573	ENSG00000252559_st	1.34069	1.34069	TESSUTO Massimo up vs TESSUTO Walter	2.24214	2.24214	PLASMA Massimo up vs PLASMA Walter	4.99891	0	1	Homo sapiens	---	ENSG00000252559
1574	ENSG00000252565_st	1.10921	1.10921	TESSUTO Massimo up vs TESSUTO Walter	0.478803	-2.08854	PLASMA Massimo down vs PLASMA Walter	1.14184	0	1	Homo sapiens	---	ENSG00000252565
1610	ENSG00000252709_st	1.05321	1.05321	TESSUTO Massimo up vs TESSUTO Walter	0.362859	-2.75589	PLASMA Massimo down vs PLASMA Walter	164.809	0	1	Homo sapiens	---	ENSG00000252709
1637	ENSG00000252829_st	1.19392	1.19392	TESSUTO Massimo up vs TESSUTO Walter	0.30854	-3.24107	PLASMA Massimo down vs PLASMA Walter	23.7008	0	1	Homo sapiens	---	ENSG00000252829
1638	ENSG00000252829_x_st	0.973624	-1.02709	TESSUTO Massimo down vs TESSUTO Walter	0.3813	-2.62261	PLASMA Massimo down vs PLASMA Walter	22.7337	0	1	Homo sapiens	---	ENSG00000252829
1644	ENSG00000252849_st	1.18211	1.18211	TESSUTO Massimo up vs TESSUTO Walter	0.493426	-2.02665	PLASMA Massimo down vs PLASMA Walter	2.76085	0	1	Homo sapiens	---	ENSG00000252849
1655	ENSG00000252917_st	0.812768	-1.23036	TESSUTO Massimo down vs TESSUTO Walter	0.409226	-2.44364	PLASMA Massimo down vs PLASMA Walter	5.22954	0	1	Homo sapiens	---	ENSG00000252917
1658	ENSG00000252921_x_st	2.55757	2.55757	TESSUTO Massimo up vs TESSUTO Walter	2.11762	2.11762	PLASMA Massimo up vs PLASMA Walter	31574	0	1	Homo sapiens	---	ENSG00000252921
1661	ENSG00000252932_st	0.973737	-1.02697	TESSUTO Massimo down vs TESSUTO Walter	0.475007	-2.10523	PLASMA Massimo down vs PLASMA Walter	8.16289	0	1	Homo sapiens	---	ENSG00000252932
1667	ENSG00000252985_st	0.618	-1.61812	TESSUTO Massimo down vs TESSUTO Walter	0.0831345	-12.0287	PLASMA Massimo down vs PLASMA Walter	37921.1	0	1	Homo sapiens	---	ENSG00000252985
1668	ENSG00000252989_st	1.08865	1.08865	TESSUTO Massimo up vs TESSUTO Walter	0.383013	-2.61087	PLASMA Massimo down vs PLASMA Walter	10.8508	0	1	Homo sapiens	---	ENSG00000252989
1676	ENSG00000253014_st	0.838035	-1.19327	TESSUTO Massimo down vs TESSUTO Walter	0.07578	-13.1961	PLASMA Massimo down vs PLASMA Walter	2850.86	0	1	Homo sapiens	---	ENSG00000253014
1677	ENSG00000253014_x_st	0.937596	-1.06656	TESSUTO Massimo down vs TESSUTO Walter	0.0341588	-29.275	PLASMA Massimo down vs PLASMA Walter	13165.9	0	1	Homo sapiens	---	ENSG00000253014
1699	ENSG00000253091_st	0.692782	-1.44346	TESSUTO Massimo down vs TESSUTO Walter	3.4069	3.4069	PLASMA Massimo up vs PLASMA Walter	18.9002	0	1	Homo sapiens	---	ENSG00000253091
1701	ENSG00000253094_st	0.967002	-1.03412	TESSUTO Massimo down vs TESSUTO Walter	0.427508	-2.33914	PLASMA Massimo down vs PLASMA Walter	2.20899	0	1	Homo sapiens	---	ENSG00000253094
1723	ENSG00000263864_s_st	0.717692	-1.39336	TESSUTO Massimo down vs TESSUTO Walter	5.6677	5.6677	PLASMA Massimo up vs PLASMA Walter	968.266	0	1	Homo sapiens	---	ENSG00000263864
1727	ENSG00000264086_s_st	0.717692	-1.39336	TESSUTO Massimo down vs TESSUTO Walter	5.6677	5.6677	PLASMA Massimo up vs PLASMA Walter	968.266	0	1	Homo sapiens	---	ENSG00000264086
1729	ENSG00000264202_s_st	0.717692	-1.39336	TESSUTO Massimo down vs TESSUTO Walter	5.6677	5.6677	PLASMA Massimo up vs PLASMA Walter	968.266	0	1	Homo sapiens	---	ENSG00000264202
1755	ENSG00000265732_s_st	0.717692	-1.39336	TESSUTO Massimo down vs TESSUTO Walter	5.6677	5.6677	PLASMA Massimo up vs PLASMA Walter	968.266	0	1	Homo sapiens	---	ENSG00000265732
1772	ENSG00000266834_s_st	1.57302	1.57302	TESSUTO Massimo up vs TESSUTO Walter	0.142508	-7.01715	PLASMA Massimo down vs PLASMA Walter	83.6992	0	1	Homo sapiens	---	ENSG00000266834
1781	ENSG00000268305_s_st	0.766145	-1.30524	TESSUTO Massimo down vs TESSUTO Walter	0.342317	-2.92127	PLASMA Massimo down vs PLASMA Walter	3.16652	0	1	Homo sapiens	---	ENSG00000268305
1803	HBII-115_st	0.716543	-1.39559	TESSUTO Massimo down vs TESSUTO Walter	2.70127	2.70127	PLASMA Massimo up vs PLASMA Walter	126.858	0	1	Homo sapiens	---	HBII-115
1804	HBII-135_x_st	0.966108	-1.03508	TESSUTO Massimo down vs TESSUTO Walter	0.42478	-2.35416	PLASMA Massimo down vs PLASMA Walter	1673.38	0	1	Homo sapiens	---	HBII-135
1809	HBII-166_st	1.11192	1.11192	TESSUTO Massimo up vs TESSUTO Walter	2.2202	2.2202	PLASMA Massimo up vs PLASMA Walter	64.6494	0	1	Homo sapiens	---	HBII-166
1810	HBII-180A_x_st	1.19138	1.19138	TESSUTO Massimo up vs TESSUTO Walter	3.59305	3.59305	PLASMA Massimo up vs PLASMA Walter	63.3111	0	1	Homo sapiens	---	HBII-180A
1818	HBII-240_st	1.19494	1.19494	TESSUTO Massimo up vs TESSUTO Walter	0.408942	-2.44533	PLASMA Massimo down vs PLASMA Walter	9.06475	0	1	Homo sapiens	---	HBII-240
1820	HBII-276_st	2.24151	2.24151	TESSUTO Massimo up vs TESSUTO Walter	3.89795	3.89795	PLASMA Massimo up vs PLASMA Walter	322.78	0	1	Homo sapiens	---	HBII-276
1821	HBII-289_st	1.16752	1.16752	TESSUTO Massimo up vs TESSUTO Walter	0.100591	-9.94125	PLASMA Massimo down vs PLASMA Walter	8156.46	0	1	Homo sapiens	---	HBII-289
1832	HBII-429_st	1.32867	1.32867	TESSUTO Massimo up vs TESSUTO Walter	0.0872843	-11.4568	PLASMA Massimo down vs PLASMA Walter	7745.55	0	1	Homo sapiens	---	HBII-429
1860	HBII-52-33_x_st	1.00016	1.00016	TESSUTO Massimo up vs TESSUTO Walter	0.259507	-3.85346	PLASMA Massimo down vs PLASMA Walter	23.5922	0	1	Homo sapiens	---	HBII-52-33
1915	HBII-85-8_x_st	0.37697	-2.65273	TESSUTO Massimo down vs TESSUTO Walter	2.29581	2.29581	PLASMA Massimo up vs PLASMA Walter	633336	0	1	Homo sapiens	---	HBII-85-8
2102	MI0000273_st	0.766323	-1.30493	TESSUTO Massimo down vs TESSUTO Walter	2.00118	2.00118	PLASMA Massimo up vs PLASMA Walter	7.13367	0	1	Homo sapiens	---	hsa-mir-183
2160	MI0000443_st	0.846169	-1.1818	TESSUTO Massimo down vs TESSUTO Walter	7.89971	7.89971	PLASMA Massimo up vs PLASMA Walter	2202.16	0	1	Homo sapiens	---	hsa-mir-124-1
2161	MI0000443_x_st	0.836016	-1.19615	TESSUTO Massimo down vs TESSUTO Walter	2.36874	2.36874	PLASMA Massimo up vs PLASMA Walter	8.2426	0	1	Homo sapiens	---	hsa-mir-124-1
2197	MI0000467_x_st	0.755319	-1.32394	TESSUTO Massimo down vs TESSUTO Walter	0.387263	-2.58223	PLASMA Massimo down vs PLASMA Walter	6.71614	0	1	Homo sapiens	---	hsa-mir-9-2
2215	MI0000486_st	0.852589	-1.1729	TESSUTO Massimo down vs TESSUTO Walter	2.00054	2.00054	PLASMA Massimo up vs PLASMA Walter	14.6572	0	1	Homo sapiens	---	hsa-mir-190a
2400	MI0000739_st	1.06208	1.06208	TESSUTO Massimo up vs TESSUTO Walter	0.197928	-5.05235	PLASMA Massimo down vs PLASMA Walter	74.3641	0	1	Homo sapiens	---	hsa-mir-101-2
2413	MI0000750_st	1.14663	1.14663	TESSUTO Massimo up vs TESSUTO Walter	2.32174	2.32174	PLASMA Massimo up vs PLASMA Walter	2.42543	0	1	Homo sapiens	---	hsa-mir-26a-2
2434	MI0000781_st	0.965649	-1.03557	TESSUTO Massimo down vs TESSUTO Walter	0.41608	-2.40339	PLASMA Massimo down vs PLASMA Walter	5.84368	0	1	Homo sapiens	---	hsa-mir-373
2466	MI0000812_st	1.21621	1.21621	TESSUTO Massimo up vs TESSUTO Walter	2.74812	2.74812	PLASMA Massimo up vs PLASMA Walter	17.5081	0	1	Homo sapiens	---	hsa-mir-331
2737	MI0003139_st	0.888774	-1.12515	TESSUTO Massimo down vs TESSUTO Walter	3.13732	3.13732	PLASMA Massimo up vs PLASMA Walter	11.3195	0	1	Homo sapiens	---	hsa-mir-181d
2738	MI0003139_x_st	1.00934	1.00934	TESSUTO Massimo up vs TESSUTO Walter	2.19258	2.19258	PLASMA Massimo up vs PLASMA Walter	3.85624	0	1	Homo sapiens	---	hsa-mir-181d
2745	MI0003146_st	1.07186	1.07186	TESSUTO Massimo up vs TESSUTO Walter	0.286245	-3.49351	PLASMA Massimo down vs PLASMA Walter	54.8393	0	1	Homo sapiens	---	hsa-mir-520f
2746	MI0003146_x_st	1.16224	1.16224	TESSUTO Massimo up vs TESSUTO Walter	0.194171	-5.15009	PLASMA Massimo down vs PLASMA Walter	65.1086	0	1	Homo sapiens	---	hsa-mir-520f
2764	MI0003161_x_st	1.02192	1.02192	TESSUTO Massimo up vs TESSUTO Walter	0.373475	-2.67756	PLASMA Massimo down vs PLASMA Walter	18.0131	0	1	Homo sapiens	---	hsa-mir-517a
2769	MI0003166_s_st	0.925762	-1.08019	TESSUTO Massimo down vs TESSUTO Walter	0.228985	-4.3671	PLASMA Massimo down vs PLASMA Walter	1811.52	0	1	Homo sapiens	---	hsa-mir-520g
2778	MI0003175_s_st	0.925762	-1.08019	TESSUTO Massimo down vs TESSUTO Walter	0.228985	-4.3671	PLASMA Massimo down vs PLASMA Walter	1811.52	0	1	Homo sapiens	---	hsa-mir-520h
2779	MI0003176_x_st	0.645906	-1.54821	TESSUTO Massimo down vs TESSUTO Walter	0.378854	-2.63954	PLASMA Massimo down vs PLASMA Walter	10.222	0	1	Homo sapiens	---	hsa-mir-521-1
2889	MI0003573_st	1.13155	1.13155	TESSUTO Massimo up vs TESSUTO Walter	0.247935	-4.03332	PLASMA Massimo down vs PLASMA Walter	29.7491	0	1	Homo sapiens	---	hsa-mir-567
2910	MI0003593_x_st	0.850707	-1.17549	TESSUTO Massimo down vs TESSUTO Walter	0.232065	-4.30914	PLASMA Massimo down vs PLASMA Walter	184.949	0	1	Homo sapiens	---	hsa-mir-548a-1
2913	MI0003596_st	0.851109	-1.17494	TESSUTO Massimo down vs TESSUTO Walter	3.35525	3.35525	PLASMA Massimo up vs PLASMA Walter	47.4145	0	1	Homo sapiens	---	hsa-mir-548b
2917	MI0003600_s_st	1.00642	1.00642	TESSUTO Massimo up vs TESSUTO Walter	4.02141	4.02141	PLASMA Massimo up vs PLASMA Walter	73484.6	0	1	Homo sapiens	---	hsa-mir-550a-1
2918	MI0003601_s_st	1.00642	1.00642	TESSUTO Massimo up vs TESSUTO Walter	4.02141	4.02141	PLASMA Massimo up vs PLASMA Walter	73484.6	0	1	Homo sapiens	---	hsa-mir-550a-2
2952	MI0003634_st	0.836115	-1.19601	TESSUTO Massimo down vs TESSUTO Walter	0.343466	-2.9115	PLASMA Massimo down vs PLASMA Walter	21.7933	0	1	Homo sapiens	---	hsa-mir-620
3020	MI0003762_s_st	1.00642	1.00642	TESSUTO Massimo up vs TESSUTO Walter	4.02141	4.02141	PLASMA Massimo up vs PLASMA Walter	73484.6	0	1	Homo sapiens	---	hsa-mir-550a-3
3026	MI0003778_st	0.973041	-1.02771	TESSUTO Massimo down vs TESSUTO Walter	0.00818896	-122.116	PLASMA Massimo down vs PLASMA Walter	850358	0	1	Homo sapiens	---	hsa-mir-320c-1
3258	MI0005567_st	0.882422	-1.13324	TESSUTO Massimo down vs TESSUTO Walter	0.332876	-3.00412	PLASMA Massimo down vs PLASMA Walter	59.2881	0	1	Homo sapiens	---	hsa-mir-760
3266	MI0005716_st	1.23113	1.23113	TESSUTO Massimo up vs TESSUTO Walter	4.77319	4.77319	PLASMA Massimo up vs PLASMA Walter	4319.05	0	1	Homo sapiens	---	hsa-mir-924
3268	MI0005755_st	0.599377	-1.6684	TESSUTO Massimo down vs TESSUTO Walter	2.06792	2.06792	PLASMA Massimo up vs PLASMA Walter	7.19512	0	1	Homo sapiens	---	hsa-mir-933
3341	MI0006272_st	0.895618	-1.11655	TESSUTO Massimo down vs TESSUTO Walter	2.86541	2.86541	PLASMA Massimo up vs PLASMA Walter	7.10783	0	1	Homo sapiens	---	hsa-mir-1179
3346	MI0006277_s_st	0.734285	-1.36187	TESSUTO Massimo down vs TESSUTO Walter	5.40531	5.40531	PLASMA Massimo up vs PLASMA Walter	76.6848	0	1	Homo sapiens	---	hsa-mir-1184-1
3378	MI0006311_st	0.826206	-1.21035	TESSUTO Massimo down vs TESSUTO Walter	0.486816	-2.05416	PLASMA Massimo down vs PLASMA Walter	3.85083	0	1	Homo sapiens	---	hsa-mir-1225
3401	MI0006344_st	1.18236	1.18236	TESSUTO Massimo up vs TESSUTO Walter	0.259619	-3.85179	PLASMA Massimo down vs PLASMA Walter	175.663	0	1	Homo sapiens	---	hsa-mir-548e
3456	MI0006392_st	1.07032	1.07032	TESSUTO Massimo up vs TESSUTO Walter	3.52041	3.52041	PLASMA Massimo up vs PLASMA Walter	16.4194	0	1	Homo sapiens	---	hsa-mir-1258
3464	MI0006399_st	0.742069	-1.34758	TESSUTO Massimo down vs TESSUTO Walter	0.17755	-5.63222	PLASMA Massimo down vs PLASMA Walter	290.101	0	1	Homo sapiens	---	hsa-mir-548n
3465	MI0006399_x_st	1	1	No change between TESSUTO Massimo and TESSUTO Walter	0.135332	-7.38924	PLASMA Massimo down vs PLASMA Walter	281.103	0	1	Homo sapiens	---	hsa-mir-548n
3466	MI0006400_st	1.17053	1.17053	TESSUTO Massimo up vs TESSUTO Walter	0.414207	-2.41425	PLASMA Massimo down vs PLASMA Walter	10.4939	0	1	Homo sapiens	---	hsa-mir-548m
3467	MI0006400_x_st	0.983922	-1.01634	TESSUTO Massimo down vs TESSUTO Walter	0.372617	-2.68372	PLASMA Massimo down vs PLASMA Walter	10.9146	0	1	Homo sapiens	---	hsa-mir-548m
3471	MI0006404_st	0.93388	-1.0708	TESSUTO Massimo down vs TESSUTO Walter	0.405002	-2.46912	PLASMA Massimo down vs PLASMA Walter	3.64834	0	1	Homo sapiens	---	hsa-mir-1267
3477	MI0006412_x_st	1.01827	1.01827	TESSUTO Massimo up vs TESSUTO Walter	0.463759	-2.15629	PLASMA Massimo down vs PLASMA Walter	3.53129	0	1	Homo sapiens	---	hsa-mir-548h-2
3490	MI0006422_st	0.813736	-1.2289	TESSUTO Massimo down vs TESSUTO Walter	0.396742	-2.52053	PLASMA Massimo down vs PLASMA Walter	11.0938	0	1	Homo sapiens	---	hsa-mir-548i-2
3492	MI0006424_st	1.00716	1.00716	TESSUTO Massimo up vs TESSUTO Walter	2.73416	2.73416	PLASMA Massimo up vs PLASMA Walter	5.64323	0	1	Homo sapiens	---	hsa-mir-548i-4
3502	MI0006434_st	0.906069	-1.10367	TESSUTO Massimo down vs TESSUTO Walter	0.424799	-2.35405	PLASMA Massimo down vs PLASMA Walter	11.1477	0	1	Homo sapiens	---	hsa-mir-1252
3503	MI0006435_st	1.19912	1.19912	TESSUTO Massimo up vs TESSUTO Walter	0.289211	-3.45768	PLASMA Massimo down vs PLASMA Walter	7.92396	0	1	Homo sapiens	---	hsa-mir-1255b-1
3507	MI0006444_st	0.973099	-1.02764	TESSUTO Massimo down vs TESSUTO Walter	2.3071	2.3071	PLASMA Massimo up vs PLASMA Walter	5.64011	0	1	Homo sapiens	---	hsa-mir-1307
3518	MI0007260_st	0.929476	-1.07588	TESSUTO Massimo down vs TESSUTO Walter	2.12649	2.12649	PLASMA Massimo up vs PLASMA Walter	4.8366	0	1	Homo sapiens	---	hsa-mir-1539
3524	MI0008191_st	0.655684	-1.52512	TESSUTO Massimo down vs TESSUTO Walter	3.54127	3.54127	PLASMA Massimo up vs PLASMA Walter	17.608	0	1	Homo sapiens	---	hsa-mir-320c-2
3525	MI0008191_x_st	1	1	No change between TESSUTO Massimo and TESSUTO Walter	13.5246	13.5246	PLASMA Massimo up vs PLASMA Walter	733.377	0	1	Homo sapiens	---	hsa-mir-320c-2
3777	MI0014130_st	1.22525	1.22525	TESSUTO Massimo up vs TESSUTO Walter	0.462292	-2.16313	PLASMA Massimo down vs PLASMA Walter	3.93769	0	1	Homo sapiens	---	hsa-mir-3117
3785	MI0014136_st	0.836303	-1.19574	TESSUTO Massimo down vs TESSUTO Walter	0.272034	-3.67601	PLASMA Massimo down vs PLASMA Walter	87.6693	0	1	Homo sapiens	---	hsa-mir-3120
3801	MI0014148_st	0.94901	-1.05373	TESSUTO Massimo down vs TESSUTO Walter	2.82368	2.82368	PLASMA Massimo up vs PLASMA Walter	8.1034	0	1	Homo sapiens	---	hsa-mir-3130-2
3802	MI0014148_x_st	0.823839	-1.21383	TESSUTO Massimo down vs TESSUTO Walter	3.95459	3.95459	PLASMA Massimo up vs PLASMA Walter	27.7823	0	1	Homo sapiens	---	hsa-mir-3130-2
3835	MI0014180_st	0.407199	-2.4558	TESSUTO Massimo down vs TESSUTO Walter	5.87803	5.87803	PLASMA Massimo up vs PLASMA Walter	4130.38	0	1	Homo sapiens	---	hsa-mir-3153
3842	MI0014186_s_st	0.880272	-1.13601	TESSUTO Massimo down vs TESSUTO Walter	0.442864	-2.25803	PLASMA Massimo down vs PLASMA Walter	2.22737	0	1	Homo sapiens	---	hsa-mir-3158-1
3845	MI0014187_s_st	0.880272	-1.13601	TESSUTO Massimo down vs TESSUTO Walter	0.442864	-2.25803	PLASMA Massimo down vs PLASMA Walter	2.22737	0	1	Homo sapiens	---	hsa-mir-3158-2
3868	MI0014205_st	0.974051	-1.02664	TESSUTO Massimo down vs TESSUTO Walter	0.47148	-2.12098	PLASMA Massimo down vs PLASMA Walter	2.93616	0	1	Homo sapiens	---	hsa-mir-1193
3905	MI0014246_s_st	0.659158	-1.51709	TESSUTO Massimo down vs TESSUTO Walter	2.25591	2.25591	PLASMA Massimo up vs PLASMA Walter	3.06582	0	1	Homo sapiens	---	hsa-mir-3198-1
4037	MI0015839_st	1.06014	1.06014	TESSUTO Massimo up vs TESSUTO Walter	2.1047	2.1047	PLASMA Massimo up vs PLASMA Walter	3.40956	0	1	Homo sapiens	---	hsa-mir-4308
4105	MI0015971_s_st	0.734285	-1.36187	TESSUTO Massimo down vs TESSUTO Walter	5.40531	5.40531	PLASMA Massimo up vs PLASMA Walter	76.6848	0	1	Homo sapiens	---	hsa-mir-1184-2
4106	MI0015972_s_st	0.734285	-1.36187	TESSUTO Massimo down vs TESSUTO Walter	5.40531	5.40531	PLASMA Massimo up vs PLASMA Walter	76.6848	0	1	Homo sapiens	---	hsa-mir-1184-3
4119	MI0015995_st	1.04223	1.04223	TESSUTO Massimo up vs TESSUTO Walter	0.308014	-3.2466	PLASMA Massimo down vs PLASMA Walter	17.0414	0	1	Homo sapiens	---	hsa-mir-3605
4137	MI0016014_st	0.838398	-1.19275	TESSUTO Massimo down vs TESSUTO Walter	2.06172	2.06172	PLASMA Massimo up vs PLASMA Walter	2.11075	0	1	Homo sapiens	---	hsa-mir-3622b
4161	MI0016070_x_st	1.01396	1.01396	TESSUTO Massimo up vs TESSUTO Walter	2.03508	2.03508	PLASMA Massimo up vs PLASMA Walter	2.38856	0	1	Homo sapiens	---	hsa-mir-3669
4185	MI0016134_st	0.602377	-1.66009	TESSUTO Massimo down vs TESSUTO Walter	0.191233	-5.22921	PLASMA Massimo down vs PLASMA Walter	134.336	0	1	Homo sapiens	---	hsa-mir-3713
4187	MI0016408_s_st	0.931162	-1.07393	TESSUTO Massimo down vs TESSUTO Walter	0.360493	-2.77398	PLASMA Massimo down vs PLASMA Walter	22.4641	0	1	Homo sapiens	---	hsa-mir-3180-4
4188	MI0016409_s_st	0.931162	-1.07393	TESSUTO Massimo down vs TESSUTO Walter	0.360493	-2.77398	PLASMA Massimo down vs PLASMA Walter	22.4641	0	1	Homo sapiens	---	hsa-mir-3180-5
4196	MI0016414_x_st	1.00539	1.00539	TESSUTO Massimo up vs TESSUTO Walter	3.17958	3.17958	PLASMA Massimo up vs PLASMA Walter	138.139	0	1	Homo sapiens	---	hsa-mir-3910-1
4218	MI0016432_st	0.846386	-1.18149	TESSUTO Massimo down vs TESSUTO Walter	2.22695	2.22695	PLASMA Massimo up vs PLASMA Walter	3.01528	0	1	Homo sapiens	---	hsa-mir-3924
4224	MI0016437_st	0.978759	-1.0217	TESSUTO Massimo down vs TESSUTO Walter	2.26039	2.26039	PLASMA Massimo up vs PLASMA Walter	7.93495	0	1	Homo sapiens	---	hsa-mir-3926-2
4250	MI0016750_st	1.24147	1.24147	TESSUTO Massimo up vs TESSUTO Walter	2.67962	2.67962	PLASMA Massimo up vs PLASMA Walter	103.81	0	1	Homo sapiens	---	hsa-mir-378e
4254	MI0016753_st	0.527863	-1.89443	TESSUTO Massimo down vs TESSUTO Walter	2.67196	2.67196	PLASMA Massimo up vs PLASMA Walter	93754.6	0	1	Homo sapiens	---	hsa-mir-4417
4259	MI0016758_st	1.01163	1.01163	TESSUTO Massimo up vs TESSUTO Walter	0.434085	-2.3037	PLASMA Massimo down vs PLASMA Walter	6.95878	0	1	Homo sapiens	---	hsa-mir-4421
4261	MI0016760_st	0.821032	-1.21798	TESSUTO Massimo down vs TESSUTO Walter	3.74384	3.74384	PLASMA Massimo up vs PLASMA Walter	78.6737	0	1	Homo sapiens	---	hsa-mir-4423
4281	MI0016781_st	0.731569	-1.36692	TESSUTO Massimo down vs TESSUTO Walter	2.4454	2.4454	PLASMA Massimo up vs PLASMA Walter	30.5271	0	1	Homo sapiens	---	hsa-mir-4438
4317	MI0016816_st	1.16981	1.16981	TESSUTO Massimo up vs TESSUTO Walter	0.36056	-2.77346	PLASMA Massimo down vs PLASMA Walter	24.8785	0	1	Homo sapiens	---	hsa-mir-4465
4351	MI0016848_s_st	0.962769	-1.03867	TESSUTO Massimo down vs TESSUTO Walter	3.50534	3.50534	PLASMA Massimo up vs PLASMA Walter	16.3143	0	1	Homo sapiens	---	hsa-mir-4487
4353	MI0016849_st	0.955808	-1.04624	TESSUTO Massimo down vs TESSUTO Walter	0.360019	-2.77763	PLASMA Massimo down vs PLASMA Walter	16.655	0	1	Homo sapiens	---	hsa-mir-4488
4374	MI0016870_st	1.20543	1.20543	TESSUTO Massimo up vs TESSUTO Walter	0.451321	-2.21572	PLASMA Massimo down vs PLASMA Walter	38.2085	0	1	Homo sapiens	---	hsa-mir-2392
4389	MI0016885_st	1.04437	1.04437	TESSUTO Massimo up vs TESSUTO Walter	0.443477	-2.25491	PLASMA Massimo down vs PLASMA Walter	3.2035	0	1	Homo sapiens	---	hsa-mir-4519
4402	MI0016897_st	0.993679	-1.00636	TESSUTO Massimo down vs TESSUTO Walter	7.57019	7.57019	PLASMA Massimo up vs PLASMA Walter	163396	0	1	Homo sapiens	---	hsa-mir-4530
4441	MI0016993_st	0.922096	-1.08449	TESSUTO Massimo down vs TESSUTO Walter	0.484297	-2.06485	PLASMA Massimo down vs PLASMA Walter	2.91135	0	1	Homo sapiens	---	hsa-mir-3975
4447	MI0017260_st	0.974029	-1.02666	TESSUTO Massimo down vs TESSUTO Walter	0.498861	-2.00457	PLASMA Massimo down vs PLASMA Walter	3.44421	0	1	Homo sapiens	---	hsa-mir-4633
4448	MI0017261_st	1.20826	1.20826	TESSUTO Massimo up vs TESSUTO Walter	2.29913	2.29913	PLASMA Massimo up vs PLASMA Walter	8.29331	0	1	Homo sapiens	---	hsa-mir-4634
4454	MI0017267_st	0.810666	-1.23355	TESSUTO Massimo down vs TESSUTO Walter	2.18984	2.18984	PLASMA Massimo up vs PLASMA Walter	2.73663	0	1	Homo sapiens	---	hsa-mir-4640
4487	MI0017298_st	1.0699	1.0699	TESSUTO Massimo up vs TESSUTO Walter	2.10228	2.10228	PLASMA Massimo up vs PLASMA Walter	2.02846	0	1	Homo sapiens	---	hsa-mir-4668
4492	MI0017303_st	0.855288	-1.1692	TESSUTO Massimo down vs TESSUTO Walter	2.87814	2.87814	PLASMA Massimo up vs PLASMA Walter	7.50567	0	1	Homo sapiens	---	hsa-mir-4672
4493	MI0017304_st	0.674347	-1.48292	TESSUTO Massimo down vs TESSUTO Walter	0.364562	-2.74302	PLASMA Massimo down vs PLASMA Walter	61.5823	0	1	Homo sapiens	---	hsa-mir-4673
4501	MI0017310_x_st	1.8169	1.8169	TESSUTO Massimo up vs TESSUTO Walter	0.411751	-2.42865	PLASMA Massimo down vs PLASMA Walter	117.21	0	1	Homo sapiens	---	hsa-mir-4679-1
4526	MI0017334_st	0.931537	-1.07349	TESSUTO Massimo down vs TESSUTO Walter	3.66552	3.66552	PLASMA Massimo up vs PLASMA Walter	42.0435	0	1	Homo sapiens	---	hsa-mir-4701
4527	MI0017335_s_st	0.659158	-1.51709	TESSUTO Massimo down vs TESSUTO Walter	2.25591	2.25591	PLASMA Massimo up vs PLASMA Walter	3.06582	0	1	Homo sapiens	---	hsa-mir-3198-2
4528	MI0017336_st	1.0151	1.0151	TESSUTO Massimo up vs TESSUTO Walter	0.497826	-2.00874	PLASMA Massimo down vs PLASMA Walter	3.08257	0	1	Homo sapiens	---	hsa-mir-4703
4533	MI0017341_st	2.24743	2.24743	TESSUTO Massimo up vs TESSUTO Walter	0.363809	-2.74869	PLASMA Massimo down vs PLASMA Walter	18.6403	0	1	Homo sapiens	---	hsa-mir-4708
4550	MI0017357_st	3.60027	3.60027	TESSUTO Massimo up vs TESSUTO Walter	2.83912	2.83912	PLASMA Massimo up vs PLASMA Walter	709.809	0	1	Homo sapiens	---	hsa-mir-4722
4595	MI0017400_st	0.881673	-1.13421	TESSUTO Massimo down vs TESSUTO Walter	0.332244	-3.00984	PLASMA Massimo down vs PLASMA Walter	21.7599	0	1	Homo sapiens	---	hsa-mir-4759
4652	MI0017448_st	1.0321	1.0321	TESSUTO Massimo up vs TESSUTO Walter	2.14849	2.14849	PLASMA Massimo up vs PLASMA Walter	3.36133	0	1	Homo sapiens	---	hsa-mir-4800
4659	MI0017867_st	0.754141	-1.32601	TESSUTO Massimo down vs TESSUTO Walter	3.90516	3.90516	PLASMA Massimo up vs PLASMA Walter	37.0149	0	1	Homo sapiens	---	hsa-mir-5001
4664	MI0017873_st	0.971018	-1.02985	TESSUTO Massimo down vs TESSUTO Walter	2.27783	2.27783	PLASMA Massimo up vs PLASMA Walter	5.90009	0	1	Homo sapiens	---	hsa-mir-5006
4742	MI0019130_x_st	1.11339	1.11339	TESSUTO Massimo up vs TESSUTO Walter	0.0808128	-12.3743	PLASMA Massimo down vs PLASMA Walter	1982.61	0	1	Homo sapiens	---	hsa-mir-548aq
4750	MI0019139_st	0.917037	-1.09047	TESSUTO Massimo down vs TESSUTO Walter	0.493363	-2.02691	PLASMA Massimo down vs PLASMA Walter	2.19139	0	1	Homo sapiens	---	hsa-mir-5583-1
4835	MI0020345_st	1.18445	1.18445	TESSUTO Massimo up vs TESSUTO Walter	0.414482	-2.41265	PLASMA Massimo down vs PLASMA Walter	28.2719	0	1	Homo sapiens	---	hsa-mir-6068
4855	MI0020366_s_st	0.771776	-1.29571	TESSUTO Massimo down vs TESSUTO Walter	27.4221	27.4221	PLASMA Massimo up vs PLASMA Walter	3317.25	0	1	Homo sapiens	---	hsa-mir-6089-1
4859	MI0021259_st	0.901876	-1.1088	TESSUTO Massimo down vs TESSUTO Walter	0.262901	-3.80371	PLASMA Massimo down vs PLASMA Walter	16.1769	0	1	Homo sapiens	---	hsa-mir-6125
4871	MI0021472_st	0.817947	-1.22257	TESSUTO Massimo down vs TESSUTO Walter	10.2488	10.2488	PLASMA Massimo up vs PLASMA Walter	552.884	0	1	Homo sapiens	---	hsa-mir-6165
5036	MI0022223_s_st	0.835024	-1.19757	TESSUTO Massimo down vs TESSUTO Walter	4.05372	4.05372	PLASMA Massimo up vs PLASMA Walter	146.488	0	1	Homo sapiens	---	hsa-mir-6511a-1
5040	MI0022227_st	1.01263	1.01263	TESSUTO Massimo up vs TESSUTO Walter	0.394771	-2.53312	PLASMA Massimo down vs PLASMA Walter	3.94552	0	1	Homo sapiens	---	hsa-mir-6515
5052	MI0022551_st	0.806115	-1.24052	TESSUTO Massimo down vs TESSUTO Walter	0.468291	-2.13542	PLASMA Massimo down vs PLASMA Walter	4.14196	0	1	Homo sapiens	---	hsa-mir-6717
5053	MI0022552_s_st	0.835024	-1.19757	TESSUTO Massimo down vs TESSUTO Walter	4.05372	4.05372	PLASMA Massimo up vs PLASMA Walter	146.488	0	1	Homo sapiens	---	hsa-mir-6511b-1
5064	MI0022572_st	2.01573	2.01573	TESSUTO Massimo up vs TESSUTO Walter	3.6012	3.6012	PLASMA Massimo up vs PLASMA Walter	35.8795	0	1	Homo sapiens	---	hsa-mir-6727
5065	MI0022572_x_st	2.03818	2.03818	TESSUTO Massimo up vs TESSUTO Walter	3.66098	3.66098	PLASMA Massimo up vs PLASMA Walter	35.9079	0	1	Homo sapiens	---	hsa-mir-6727
5105	MI0022613_st	0.82564	-1.21118	TESSUTO Massimo down vs TESSUTO Walter	2.01151	2.01151	PLASMA Massimo up vs PLASMA Walter	3.03752	0	1	Homo sapiens	---	hsa-mir-6768
5106	MI0022614_st	1.07953	1.07953	TESSUTO Massimo up vs TESSUTO Walter	3.42702	3.42702	PLASMA Massimo up vs PLASMA Walter	33.5285	0	1	Homo sapiens	---	hsa-mir-6769a
5113	MI0022621_st	0.777763	-1.28574	TESSUTO Massimo down vs TESSUTO Walter	2.10749	2.10749	PLASMA Massimo up vs PLASMA Walter	702598	0	1	Homo sapiens	---	hsa-mir-6776
5120	MI0022628_st	0.918916	-1.08824	TESSUTO Massimo down vs TESSUTO Walter	0.391706	-2.55293	PLASMA Massimo down vs PLASMA Walter	2.96018	0	1	Homo sapiens	---	hsa-mir-6783
5133	MI0022641_st	1.02628	1.02628	TESSUTO Massimo up vs TESSUTO Walter	2.27834	2.27834	PLASMA Massimo up vs PLASMA Walter	15.3439	0	1	Homo sapiens	---	hsa-mir-6796
5137	MI0022645_st	0.750614	-1.33224	TESSUTO Massimo down vs TESSUTO Walter	5.29603	5.29603	PLASMA Massimo up vs PLASMA Walter	13224.1	0	1	Homo sapiens	---	hsa-mir-6800
5138	MI0022645_x_st	0.688601	-1.45222	TESSUTO Massimo down vs TESSUTO Walter	40.4925	40.4925	PLASMA Massimo up vs PLASMA Walter	12442.1	0	1	Homo sapiens	---	hsa-mir-6800
5175	MI0022682_st	1.00324	1.00324	TESSUTO Massimo up vs TESSUTO Walter	3.34138	3.34138	PLASMA Massimo up vs PLASMA Walter	2014.7	0	1	Homo sapiens	---	hsa-mir-6836
5231	MI0022738_st	0.304137	-3.28799	TESSUTO Massimo down vs TESSUTO Walter	3.32627	3.32627	PLASMA Massimo up vs PLASMA Walter	597.176	0	1	Homo sapiens	---	hsa-mir-6891
5452	MI0023431_s_st	0.835024	-1.19757	TESSUTO Massimo down vs TESSUTO Walter	4.05372	4.05372	PLASMA Massimo up vs PLASMA Walter	146.488	0	1	Homo sapiens	---	hsa-mir-6511b-2
5456	MI0023563_s_st	0.771776	-1.29571	TESSUTO Massimo down vs TESSUTO Walter	27.4221	27.4221	PLASMA Massimo up vs PLASMA Walter	3317.25	0	1	Homo sapiens	---	hsa-mir-6089-2
5457	MI0023564_s_st	0.835024	-1.19757	TESSUTO Massimo down vs TESSUTO Walter	4.05372	4.05372	PLASMA Massimo up vs PLASMA Walter	146.488	0	1	Homo sapiens	---	hsa-mir-6511a-2
5458	MI0023565_s_st	0.835024	-1.19757	TESSUTO Massimo down vs TESSUTO Walter	4.05372	4.05372	PLASMA Massimo up vs PLASMA Walter	146.488	0	1	Homo sapiens	---	hsa-mir-6511a-3
5459	MI0023566_s_st	0.835024	-1.19757	TESSUTO Massimo down vs TESSUTO Walter	4.05372	4.05372	PLASMA Massimo up vs PLASMA Walter	146.488	0	1	Homo sapiens	---	hsa-mir-6511a-4
5460	MI0023610_st	1.08262	1.08262	TESSUTO Massimo up vs TESSUTO Walter	2.13371	2.13371	PLASMA Massimo up vs PLASMA Walter	1.465	0	1	Homo sapiens	---	hsa-mir-7150
5574	MI0025241_st	1.00493	1.00493	TESSUTO Massimo up vs TESSUTO Walter	0.426987	-2.34199	PLASMA Massimo down vs PLASMA Walter	2.80173	0	1	Homo sapiens	---	hsa-mir-7705
5614	MI0025898_st	1.13137	1.13137	TESSUTO Massimo up vs TESSUTO Walter	0.406493	-2.46007	PLASMA Massimo down vs PLASMA Walter	7.83495	0	1	Homo sapiens	---	hsa-mir-8062
5628	MI0025911_st	2.43323	2.43323	TESSUTO Massimo up vs TESSUTO Walter	3.86228	3.86228	PLASMA Massimo up vs PLASMA Walter	165439	0	1	Homo sapiens	---	hsa-mir-8075
5629	MI0025911_x_st	1.15515	1.15515	TESSUTO Massimo up vs TESSUTO Walter	0.277731	-3.6006	PLASMA Massimo down vs PLASMA Walter	5564.07	0	1	Homo sapiens	---	hsa-mir-8075
5638	MI0025920_st	0.528394	-1.89253	TESSUTO Massimo down vs TESSUTO Walter	0.368484	-2.71383	PLASMA Massimo down vs PLASMA Walter	54.018	0	1	Homo sapiens	---	hsa-mir-8084
5752	MIMAT0000063_st	0.996636	-1.00337	TESSUTO Massimo down vs TESSUTO Walter	12.5461	12.5461	PLASMA Massimo up vs PLASMA Walter	143000000	0	1	Homo sapiens	MTI // --- // WNK1 /// microcosm // ENST00000007699 // YBX2 /// microcosm // ENST000000	hsa-let-7b-5p
5758	MIMAT0000069_st	1.02824	1.02824	TESSUTO Massimo up vs TESSUTO Walter	7.26319	7.26319	PLASMA Massimo up vs PLASMA Walter	3090000	0	1	Homo sapiens	MTI // --- // MED12 /// microcosm // ENST00000000412 // M6PR /// microcosm // ENST00000	hsa-miR-16-5p
5765	MIMAT0000076_st	1.31845	1.31845	TESSUTO Massimo up vs TESSUTO Walter	0.385609	-2.5933	PLASMA Massimo down vs PLASMA Walter	1112.08	0	1	Homo sapiens	MTI // --- // TMEM147 /// microcosm // ENST00000002125 // NP_653337.1 /// microcosm //	hsa-miR-21-5p
5767	MIMAT0000078_st	1.00907	1.00907	TESSUTO Massimo up vs TESSUTO Walter	97.4935	97.4935	PLASMA Massimo up vs PLASMA Walter	5390000	0	1	Homo sapiens	MTI // --- // FASTKD5 /// microcosm // ENST00000005905 // KIAA0100 /// microcosm // ENS	hsa-miR-23a-3p
5769	MIMAT0000080_st	0.870997	-1.14811	TESSUTO Massimo down vs TESSUTO Walter	32.8993	32.8993	PLASMA Massimo up vs PLASMA Walter	14800000	0	1	Homo sapiens	MTI // --- // DCAF10 /// microcosm // ENST00000005286 // TMEM132A /// microcosm // ENST	hsa-miR-24-3p
5771	MIMAT0000082_st	0.973873	-1.02683	TESSUTO Massimo down vs TESSUTO Walter	0.170479	-5.86584	PLASMA Massimo down vs PLASMA Walter	23700000	0	1	Homo sapiens	MTI // --- // MCL1 /// microcosm // ENST00000007510 // SNX26 /// microcosm // ENST00000	hsa-miR-26a-5p
5773	MIMAT0000084_st	0.983172	-1.01712	TESSUTO Massimo down vs TESSUTO Walter	7.71023	7.71023	PLASMA Massimo up vs PLASMA Walter	91556.6	0	1	Homo sapiens	MTI // --- // SUN2 /// microcosm // ENST00000005340 // DVL2 /// microcosm // ENST000000	hsa-miR-27a-3p
5776	MIMAT0000087_st	0.660833	-1.51324	TESSUTO Massimo down vs TESSUTO Walter	0.183986	-5.43518	PLASMA Massimo down vs PLASMA Walter	95612.9	0	1	Homo sapiens	MTI // --- // EEF2 /// microcosm // ENST00000011473 // SYPL1 /// microcosm // ENST00000	hsa-miR-30a-5p
5781	MIMAT0000092_st	1.55006	1.55006	TESSUTO Massimo up vs TESSUTO Walter	2.38093	2.38093	PLASMA Massimo up vs PLASMA Walter	790125	0	1	Homo sapiens	MTI // --- // C10orf114 /// microcosm // ENST00000002596 // HS3ST1 /// microcosm // ENS	hsa-miR-92a-3p
5782	MIMAT0000093_st	0.809889	-1.23474	TESSUTO Massimo down vs TESSUTO Walter	9.67551	9.67551	PLASMA Massimo up vs PLASMA Walter	194418	0	1	Homo sapiens	MTI // --- // TRIM8 /// microcosm // ENST00000002125 // NP_653337.1 /// microcosm // EN	hsa-miR-93-5p
5788	MIMAT0000099_st	1.14308	1.14308	TESSUTO Massimo up vs TESSUTO Walter	0.408195	-2.44981	PLASMA Massimo down vs PLASMA Walter	2.08893	0	1	Homo sapiens	MTI // --- // MFSD6 /// microcosm // ENST00000002165 // FUCA2 /// microcosm // ENST0000	hsa-miR-101-3p
5916	MIMAT0000227_st	1.38143	1.38143	TESSUTO Massimo up vs TESSUTO Walter	0.279848	-3.57337	PLASMA Massimo down vs PLASMA Walter	1214.41	0	1	Homo sapiens	MTI // --- // VDAC1 /// microcosm // ENST00000006275 // TRAPPC6A /// microcosm // ENST0	hsa-miR-197-3p
5933	MIMAT0000244_st	0.983343	-1.01694	TESSUTO Massimo down vs TESSUTO Walter	0.132759	-7.53245	PLASMA Massimo down vs PLASMA Walter	42192.2	0	1	Homo sapiens	MTI // --- // CELSR3 /// microcosm // ENST00000005180 // CCL26 /// microcosm // ENST000	hsa-miR-30c-5p
5945	MIMAT0000256_st	0.990007	-1.01009	TESSUTO Massimo down vs TESSUTO Walter	0.331246	-3.0189	PLASMA Massimo down vs PLASMA Walter	187530	0	1	Homo sapiens	MTI // --- // TNIP1 /// microcosm // ENST00000005257 // RALA /// microcosm // ENST00000	hsa-miR-181a-5p
5947	MIMAT0000258_st	1.04972	1.04972	TESSUTO Massimo up vs TESSUTO Walter	3.28214	3.28214	PLASMA Massimo up vs PLASMA Walter	23.3863	0	1	Homo sapiens	MTI // --- // ISCA1 /// microcosm // ENST00000007722 // ITGA3 /// microcosm // ENST0000	hsa-miR-181c-5p
5949	MIMAT0000260_st	0.951664	-1.05079	TESSUTO Massimo down vs TESSUTO Walter	0.258291	-3.87161	PLASMA Massimo down vs PLASMA Walter	8.77817	0	1	Homo sapiens	MTI // --- // RPS6 /// microcosm // ENST00000006658 // SPATA20 /// microcosm // ENST000	hsa-miR-182-3p
6127	MIMAT0000440_st	0.900416	-1.1106	TESSUTO Massimo down vs TESSUTO Walter	135.02	135.02	PLASMA Massimo up vs PLASMA Walter	2480000	0	1	Homo sapiens	MTI // --- // GBA /// microcosm // ENST00000009589 // RPS20 /// microcosm // ENST000000	hsa-miR-191-5p
6132	MIMAT0000445_st	0.936224	-1.06812	TESSUTO Massimo down vs TESSUTO Walter	8.77881	8.77881	PLASMA Massimo up vs PLASMA Walter	3830000	0	1	Homo sapiens	MTI // --- // RBMX /// microcosm // ENST00000003583 // C1orf201 /// microcosm // ENST00	hsa-miR-126-3p
6148	MIMAT0000461_st	0.89909	-1.11224	TESSUTO Massimo down vs TESSUTO Walter	0.471186	-2.12231	PLASMA Massimo down vs PLASMA Walter	1650000	0	1	Homo sapiens	MTI // --- // AGO1 /// microcosm // ENST00000000412 // M6PR /// microcosm // ENST000000	hsa-miR-195-5p
7255	MIMAT0001631_st	1.36498	1.36498	TESSUTO Massimo up vs TESSUTO Walter	4.3743	4.3743	PLASMA Massimo up vs PLASMA Walter	77836.2	0	1	Homo sapiens	MTI // --- // UBE2H /// microcosm // ENST00000004921 // CCL18 /// microcosm // ENST0000	hsa-miR-451a
7784	MIMAT0002177_st	1.38691	1.38691	TESSUTO Massimo up vs TESSUTO Walter	42.2194	42.2194	PLASMA Massimo up vs PLASMA Walter	458033	0	1	Homo sapiens	MTI // --- // TMED1 /// microcosm // ENST00000002596 // HS3ST1 /// microcosm // ENST000	hsa-miR-486-5p
8420	MIMAT0002819_st	0.818944	-1.22108	TESSUTO Massimo down vs TESSUTO Walter	6.25075	6.25075	PLASMA Massimo up vs PLASMA Walter	734073	0	1	Homo sapiens	MTI // --- // MTMR4 /// microcosm // ENST00000000233 // ARF5 /// microcosm // ENST00000	hsa-miR-193b-3p
8425	MIMAT0002824_st	1.85523	1.85523	TESSUTO Massimo up vs TESSUTO Walter	6.42608	6.42608	PLASMA Massimo up vs PLASMA Walter	4077.42	0	1	Homo sapiens	MTI // --- // RBFOX2 /// microcosm // ENST00000006967 // JHDM1D /// microcosm // ENST00	hsa-miR-498
8471	MIMAT0002871_st	0.869762	-1.14974	TESSUTO Massimo down vs TESSUTO Walter	2.30863	2.30863	PLASMA Massimo up vs PLASMA Walter	389.368	0	1	Homo sapiens	MTI // --- // COMMD4 /// microcosm // ENST00000007403 // CRLF1 /// microcosm // ENST000	hsa-miR-500a-3p
8814	MIMAT0003216_st	1.09746	1.09746	TESSUTO Massimo up vs TESSUTO Walter	0.473815	-2.11053	PLASMA Massimo down vs PLASMA Walter	2.42687	0	1	Homo sapiens	microcosm // ENST00000004980 // SENP1 /// microcosm // ENST00000011473 // SYPL1 /// mic	hsa-miR-553
8815	MIMAT0003217_st	1.10616	1.10616	TESSUTO Massimo up vs TESSUTO Walter	2.23192	2.23192	PLASMA Massimo up vs PLASMA Walter	4.21787	0	1	Homo sapiens	microcosm // ENST00000005905 // KIAA0100 /// microcosm // ENST00000006275 // TRAPPC6A /	hsa-miR-554
8833	MIMAT0003237_st	1.06443	1.06443	TESSUTO Massimo up vs TESSUTO Walter	3.40897	3.40897	PLASMA Massimo up vs PLASMA Walter	84.7652	0	1	Homo sapiens	MTI // --- // CDKN1A /// microcosm // ENST00000007414 // OSBPL7 /// microcosm // ENST00	hsa-miR-572
8838	MIMAT0003242_st	1.01294	1.01294	TESSUTO Massimo up vs TESSUTO Walter	2.13631	2.13631	PLASMA Massimo up vs PLASMA Walter	2.95157	0	1	Homo sapiens	MTI // --- // IGSF1 /// microcosm // ENST00000005558 // IFRD1 /// microcosm // ENST0000	hsa-miR-577
8844	MIMAT0003248_st	0.988856	-1.01127	TESSUTO Massimo down vs TESSUTO Walter	2.7453	2.7453	PLASMA Massimo up vs PLASMA Walter	6.85499	0	1	Homo sapiens	microcosm // ENST00000005340 // DVL2 /// microcosm // ENST00000012049 // QPCTL /// micr	hsa-miR-583
8845	MIMAT0003249_st	1.616	1.616	TESSUTO Massimo up vs TESSUTO Walter	2.57868	2.57868	PLASMA Massimo up vs PLASMA Walter	110.352	0	1	Homo sapiens	MTI // --- // ROCK1 /// microcosm // ENST00000000442 // ESRRA /// microcosm // ENST0000	hsa-miR-584-5p
8857	MIMAT0003261_st	1.03592	1.03592	TESSUTO Massimo up vs TESSUTO Walter	11.7038	11.7038	PLASMA Massimo up vs PLASMA Walter	235.807	0	1	Homo sapiens	microcosm // ENST00000001008 // FKBP4 /// microcosm // ENST00000004103 // TMEM176A ///	hsa-miR-593-5p
8865	MIMAT0003270_st	1.24284	1.24284	TESSUTO Massimo up vs TESSUTO Walter	0.344461	-2.90309	PLASMA Massimo down vs PLASMA Walter	1834.73	0	1	Homo sapiens	microcosm // ENST00000006777 // NM_001040457.1 /// microcosm // ENST00000007390 // C16o	hsa-miR-602
8867	MIMAT0003272_st	0.990321	-1.00977	TESSUTO Massimo down vs TESSUTO Walter	2.90477	2.90477	PLASMA Massimo up vs PLASMA Walter	37.2902	0	1	Homo sapiens	microcosm // ENST00000005180 // CCL26 /// microcosm // ENST00000005995 // PRSS21 /// mi	hsa-miR-604
8869	MIMAT0003274_st	0.670471	-1.49149	TESSUTO Massimo down vs TESSUTO Walter	0.39739	-2.51642	PLASMA Massimo down vs PLASMA Walter	5.26882	0	1	Homo sapiens	microcosm // ENST00000008311 // ZNF200 /// microcosm // ENST00000010404 // MGST1 /// mi	hsa-miR-606
8884	MIMAT0003289_st	0.923164	-1.08323	TESSUTO Massimo down vs TESSUTO Walter	2.29086	2.29086	PLASMA Massimo up vs PLASMA Walter	6.3232	0	1	Homo sapiens	MTI // --- // FXN /// microcosm // ENST00000002596 // HS3ST1 /// microcosm // ENST00000	hsa-miR-620
8891	MIMAT0003296_st	0.931922	-1.07305	TESSUTO Massimo down vs TESSUTO Walter	0.267378	-3.74002	PLASMA Massimo down vs PLASMA Walter	12.1044	0	1	Homo sapiens	microcosm // ENST00000002596 // HS3ST1 /// microcosm // ENST00000006658 // SPATA20 ///	hsa-miR-627-5p
8917	MIMAT0003322_st	0.661738	-1.51117	TESSUTO Massimo down vs TESSUTO Walter	2.29021	2.29021	PLASMA Massimo up vs PLASMA Walter	84033.7	0	1	Homo sapiens	MTI // --- // CBS /// microcosm // ENST00000000233 // ARF5 /// microcosm // ENST0000000	hsa-miR-652-3p
8921	MIMAT0003326_st	1.09451	1.09451	TESSUTO Massimo up vs TESSUTO Walter	0.426103	-2.34685	PLASMA Massimo down vs PLASMA Walter	8817.16	0	1	Homo sapiens	MTI // --- // CDK1 /// microcosm // ENST00000005286 // TMEM132A /// microcosm // ENST00	hsa-miR-663a
8930	MIMAT0003336_st	1.0768	1.0768	TESSUTO Massimo up vs TESSUTO Walter	4.97983	4.97983	PLASMA Massimo up vs PLASMA Walter	38.2095	0	1	Homo sapiens	microcosm // ENST00000000412 // M6PR /// microcosm // ENST00000002501 // DBNDD1 /// mic	hsa-miR-658
9463	MIMAT0003880_st	0.608478	-1.64344	TESSUTO Massimo down vs TESSUTO Walter	5.87466	5.87466	PLASMA Massimo up vs PLASMA Walter	237.764	0	1	Homo sapiens	MTI // --- // HJURP /// microcosm // ENST00000000233 // ARF5 /// microcosm // ENST00000	hsa-miR-671-5p
9470	MIMAT0003887_st	0.944889	-1.05833	TESSUTO Massimo down vs TESSUTO Walter	2.15995	2.15995	PLASMA Massimo up vs PLASMA Walter	8.46948	0	1	Homo sapiens	MTI // --- // DLX4 /// microcosm // ENST00000005286 // TMEM132A /// microcosm // ENST00	hsa-miR-769-3p
9471	MIMAT0003888_st	1.32081	1.32081	TESSUTO Massimo up vs TESSUTO Walter	18.3384	18.3384	PLASMA Massimo up vs PLASMA Walter	968.853	0	1	Homo sapiens	MTI // --- // CNOT1 /// microcosm // ENST00000007264 // RPUSD1 /// microcosm // ENST000	hsa-miR-766-3p
10019	MIMAT0004496_st	0.920815	-1.08599	TESSUTO Massimo down vs TESSUTO Walter	2.23026	2.23026	PLASMA Massimo up vs PLASMA Walter	72.6769	0	1	Homo sapiens	MTI // --- // ATF1 /// microcosm // ENST00000005226 // USH1C /// microcosm // ENST00000	hsa-miR-23a-5p
10090	MIMAT0004567_st	0.833756	-1.19939	TESSUTO Massimo down vs TESSUTO Walter	3.18945	3.18945	PLASMA Massimo up vs PLASMA Walter	11.6068	0	1	Homo sapiens	microcosm // ENST00000004921 // CCL18 /// microcosm // ENST00000006101 // COPZ2 /// mic	hsa-miR-219a-1-3p
10132	MIMAT0004609_st	0.868035	-1.15203	TESSUTO Massimo down vs TESSUTO Walter	4.23416	4.23416	PLASMA Massimo up vs PLASMA Walter	45257.4	0	1	Homo sapiens	MTI // --- // TGIF2 /// microcosm // ENST00000000233 // ARF5 /// microcosm // ENST00000	hsa-miR-149-3p
10133	MIMAT0004610_st	1.02506	1.02506	TESSUTO Massimo up vs TESSUTO Walter	2.12452	2.12452	PLASMA Massimo up vs PLASMA Walter	99.1367	0	1	Homo sapiens	microcosm // ENST00000005284 // CACNG3 /// microcosm // ENST00000005905 // KIAA0100 ///	hsa-miR-150-3p
10195	MIMAT0004672_st	0.99297	-1.00708	TESSUTO Massimo down vs TESSUTO Walter	3.29869	3.29869	PLASMA Massimo up vs PLASMA Walter	1264.63	0	1	Homo sapiens	MTI // --- // PRDM2 /// microcosm // ENST00000004921 // CCL18 /// microcosm // ENST0000	hsa-miR-106b-3p
10200	MIMAT0004677_st	0.785369	-1.27329	TESSUTO Massimo down vs TESSUTO Walter	0.295642	-3.38246	PLASMA Massimo down vs PLASMA Walter	9.13106	0	1	Homo sapiens	microcosm // ENST00000015926 // GRIPAP1 /// microcosm // ENST00000029410 // B4GALT7 ///	hsa-miR-34c-3p
10295	MIMAT0004775_st	0.912635	-1.09573	TESSUTO Massimo down vs TESSUTO Walter	0.334151	-2.99266	PLASMA Massimo down vs PLASMA Walter	744.934	0	1	Homo sapiens	MTI // --- // COMMD4 /// microcosm // ENST00000006750 // CD79B /// microcosm // ENST000	hsa-miR-502-3p
10312	MIMAT0004792_st	0.909113	-1.09997	TESSUTO Massimo down vs TESSUTO Walter	3.3701	3.3701	PLASMA Massimo up vs PLASMA Walter	338.7	0	1	Homo sapiens	MTI // --- // RNASEK /// microcosm // ENST00000006251 // ARHGAP8 /// microcosm // ENST0	hsa-miR-92b-5p
10332	MIMAT0004812_st	1.06919	1.06919	TESSUTO Massimo up vs TESSUTO Walter	2.10687	2.10687	PLASMA Massimo up vs PLASMA Walter	1.85489	0	1	Homo sapiens	MTI // --- // HDLBP /// microcosm // ENST00000000442 // ESRRA /// microcosm // ENST0000	hsa-miR-548d-5p
10455	MIMAT0004945_st	0.883762	-1.13153	TESSUTO Massimo down vs TESSUTO Walter	3.31801	3.31801	PLASMA Massimo up vs PLASMA Walter	4262.25	0	1	Homo sapiens	MTI // --- // CCDC106 /// microcosm // ENST00000000233 // ARF5 /// microcosm // ENST000	hsa-miR-744-5p
10458	MIMAT0004948_st	0.671756	-1.48863	TESSUTO Massimo down vs TESSUTO Walter	2.41985	2.41985	PLASMA Massimo up vs PLASMA Walter	58.4179	0	1	Homo sapiens	microcosm // ENST00000006275 // TRAPPC6A /// microcosm // ENST00000007414 // OSBPL7 ///	hsa-miR-885-3p
10459	MIMAT0004949_st	1.02114	1.02114	TESSUTO Massimo up vs TESSUTO Walter	0.335523	-2.98043	PLASMA Massimo down vs PLASMA Walter	36285.4	0	1	Homo sapiens	MTI // --- // SH3GL1 /// microcosm // ENST00000004921 // CCL18 /// microcosm // ENST000	hsa-miR-877-5p
10486	MIMAT0004977_st	1.10372	1.10372	TESSUTO Massimo up vs TESSUTO Walter	2.76069	2.76069	PLASMA Massimo up vs PLASMA Walter	5.00943	0	1	Homo sapiens	microcosm // ENST00000005340 // DVL2 /// microcosm // ENST00000011619 // RANBP9 /// mic	hsa-miR-934
11079	MIMAT0005580_st	1.12241	1.12241	TESSUTO Massimo up vs TESSUTO Walter	0.279174	-3.582	PLASMA Massimo down vs PLASMA Walter	12.6018	0	1	Homo sapiens	MTI // --- // LAMP1	hsa-miR-1227-3p
11287	MIMAT0005793_st	1.21981	1.21981	TESSUTO Massimo up vs TESSUTO Walter	3.09022	3.09022	PLASMA Massimo up vs PLASMA Walter	1600000	0	1	Homo sapiens	MTI // --- // COX3	hsa-miR-320c
11391	MIMAT0005901_st	1.1905	1.1905	TESSUTO Massimo up vs TESSUTO Walter	4.53779	4.53779	PLASMA Massimo up vs PLASMA Walter	26.2684	0	1	Homo sapiens	MTI // --- // LTBP3	hsa-miR-1249
11415	MIMAT0005926_st	1.08135	1.08135	TESSUTO Massimo up vs TESSUTO Walter	0.355097	-2.81613	PLASMA Massimo down vs PLASMA Walter	6.19544	0	1	Homo sapiens	---	hsa-miR-1273a
11417	MIMAT0005929_st	0.855762	-1.16855	TESSUTO Massimo down vs TESSUTO Walter	0.395034	-2.53143	PLASMA Massimo down vs PLASMA Walter	1233.17	0	1	Homo sapiens	---	hsa-miR-1275
11425	MIMAT0005937_st	1.16269	1.16269	TESSUTO Massimo up vs TESSUTO Walter	2.0942	2.0942	PLASMA Massimo up vs PLASMA Walter	2.13993	0	1	Homo sapiens	---	hsa-miR-1279
12228	MIMAT0006764_st	1.60167	1.60167	TESSUTO Massimo up vs TESSUTO Walter	0.455473	-2.19552	PLASMA Massimo down vs PLASMA Walter	253335	0	1	Homo sapiens	MTI // --- // SLC38A1	hsa-miR-320d
12229	MIMAT0006765_st	1.28186	1.28186	TESSUTO Massimo up vs TESSUTO Walter	0.286154	-3.49462	PLASMA Massimo down vs PLASMA Walter	10.2124	0	1	Homo sapiens	---	hsa-miR-1825
12251	MIMAT0006789_st	0.954365	-1.04782	TESSUTO Massimo down vs TESSUTO Walter	0.451621	-2.21424	PLASMA Massimo down vs PLASMA Walter	3.05393	0	1	Homo sapiens	---	hsa-miR-1468-5p
12801	MIMAT0007347_st	0.503543	-1.98593	TESSUTO Massimo down vs TESSUTO Walter	2.78649	2.78649	PLASMA Massimo up vs PLASMA Walter	105111	0	1	Homo sapiens	---	hsa-miR-1469
13333	MIMAT0007886_st	1.34785	1.34785	TESSUTO Massimo up vs TESSUTO Walter	2.67885	2.67885	PLASMA Massimo up vs PLASMA Walter	14.5336	0	1	Homo sapiens	---	hsa-miR-1911-3p
13335	MIMAT0007888_st	0.826417	-1.21004	TESSUTO Massimo down vs TESSUTO Walter	3.08177	3.08177	PLASMA Massimo up vs PLASMA Walter	5.9272	0	1	Homo sapiens	MTI // --- // SRSF4	hsa-miR-1913
14624	MIMAT0009199_st	0.988167	-1.01197	TESSUTO Massimo down vs TESSUTO Walter	2.2265	2.2265	PLASMA Massimo up vs PLASMA Walter	24.7721	0	1	Homo sapiens	MTI // --- // ENTPD6	hsa-miR-365a-5p
15597	MIMAT0010214_st	1.13668	1.13668	TESSUTO Massimo up vs TESSUTO Walter	2.86322	2.86322	PLASMA Massimo up vs PLASMA Walter	11598.4	0	1	Homo sapiens	---	hsa-miR-151b
17204	MIMAT0012734_st	0.854566	-1.17018	TESSUTO Massimo down vs TESSUTO Walter	2.21729	2.21729	PLASMA Massimo up vs PLASMA Walter	3.47491	0	1	Homo sapiens	---	hsa-miR-711
19372	MIMAT0014991_st	0.839652	-1.19097	TESSUTO Massimo down vs TESSUTO Walter	0.18087	-5.52882	PLASMA Massimo down vs PLASMA Walter	7040.33	0	1	Homo sapiens	---	hsa-miR-3128
19390	MIMAT0015010_st	0.981868	-1.01847	TESSUTO Massimo down vs TESSUTO Walter	2.80144	2.80144	PLASMA Massimo up vs PLASMA Walter	3003.35	0	1	Homo sapiens	---	hsa-miR-3141
19393	MIMAT0015013_st	0.910451	-1.09836	TESSUTO Massimo down vs TESSUTO Walter	0.346459	-2.88634	PLASMA Massimo down vs PLASMA Walter	10.7982	0	1	Homo sapiens	---	hsa-miR-548u
19401	MIMAT0015021_st	1.39653	1.39653	TESSUTO Massimo up vs TESSUTO Walter	0.194754	-5.13469	PLASMA Massimo down vs PLASMA Walter	625.622	0	1	Homo sapiens	---	hsa-miR-3148
19448	MIMAT0015070_st	0.787194	-1.27033	TESSUTO Massimo down vs TESSUTO Walter	0.354636	-2.8198	PLASMA Massimo down vs PLASMA Walter	102.466	0	1	Homo sapiens	MTI // --- // RPLP1	hsa-miR-3188
19457	MIMAT0015080_st	1.04292	1.04292	TESSUTO Massimo up vs TESSUTO Walter	0.253881	-3.93886	PLASMA Massimo down vs PLASMA Walter	224886	0	1	Homo sapiens	MTI // --- // NDE1	hsa-miR-3196
21224	MIMAT0016868_st	1.28502	1.28502	TESSUTO Massimo up vs TESSUTO Walter	2.13692	2.13692	PLASMA Massimo up vs PLASMA Walter	2.11982	0	1	Homo sapiens	---	hsa-miR-4314
21231	MIMAT0016875_st	1.1795	1.1795	TESSUTO Massimo up vs TESSUTO Walter	0.476189	-2.10001	PLASMA Massimo down vs PLASMA Walter	1.92653	0	1	Homo sapiens	MTI // --- // NOL11	hsa-miR-4323
21256	MIMAT0016900_st	0.650971	-1.53617	TESSUTO Massimo down vs TESSUTO Walter	0.367065	-2.72431	PLASMA Massimo down vs PLASMA Walter	4543.67	0	1	Homo sapiens	---	hsa-miR-4270
21703	MIMAT0017352_st	0.733484	-1.36336	TESSUTO Massimo down vs TESSUTO Walter	0.176248	-5.67381	PLASMA Massimo down vs PLASMA Walter	1488.36	0	1	Homo sapiens	MTI // --- // HIST2H2AA3	hsa-miR-2277-5p
22347	MIMAT0017999_st	1.65799	1.65799	TESSUTO Massimo up vs TESSUTO Walter	2.08168	2.08168	PLASMA Massimo up vs PLASMA Walter	13435	0	1	Homo sapiens	MTI // --- // MFN2	hsa-miR-3619-5p
22348	MIMAT0018000_st	0.976243	-1.02433	TESSUTO Massimo down vs TESSUTO Walter	3.5931	3.5931	PLASMA Massimo up vs PLASMA Walter	14.6846	0	1	Homo sapiens	---	hsa-miR-23c
22422	MIMAT0018076_st	1.01805	1.01805	TESSUTO Massimo up vs TESSUTO Walter	0.486786	-2.05429	PLASMA Massimo down vs PLASMA Walter	333948	0	1	Homo sapiens	---	hsa-miR-3656
22541	MIMAT0018196_st	0.922212	-1.08435	TESSUTO Massimo down vs TESSUTO Walter	6.18006	6.18006	PLASMA Massimo up vs PLASMA Walter	5858.93	0	1	Homo sapiens	---	hsa-miR-3921
22698	MIMAT0018353_st	1.00879	1.00879	TESSUTO Massimo up vs TESSUTO Walter	2.29867	2.29867	PLASMA Massimo up vs PLASMA Walter	2.96001	0	1	Homo sapiens	---	hsa-miR-3938
22703	MIMAT0018358_st	0.97939	-1.02104	TESSUTO Massimo down vs TESSUTO Walter	0.439463	-2.27551	PLASMA Massimo down vs PLASMA Walter	6.74812	0	1	Homo sapiens	---	hsa-miR-3942-5p
22787	MIMAT0018444_st	0.496343	-2.01474	TESSUTO Massimo down vs TESSUTO Walter	0.295588	-3.38309	PLASMA Massimo down vs PLASMA Walter	58.9394	0	1	Homo sapiens	---	hsa-miR-642b-3p
22789	MIMAT0018446_st	1.02376	1.02376	TESSUTO Massimo up vs TESSUTO Walter	0.460545	-2.17134	PLASMA Massimo down vs PLASMA Walter	10.6575	0	1	Homo sapiens	---	hsa-miR-548z
23279	MIMAT0018938_st	0.924814	-1.0813	TESSUTO Massimo down vs TESSUTO Walter	7.58063	7.58063	PLASMA Massimo up vs PLASMA Walter	1822.55	0	1	Homo sapiens	---	hsa-miR-548ac
23285	MIMAT0018944_st	1.26799	1.26799	TESSUTO Massimo up vs TESSUTO Walter	3.79905	3.79905	PLASMA Massimo up vs PLASMA Walter	21432.5	0	1	Homo sapiens	---	hsa-miR-4429
23295	MIMAT0018954_st	0.93002	-1.07525	TESSUTO Massimo down vs TESSUTO Walter	0.172496	-5.79724	PLASMA Massimo down vs PLASMA Walter	56.177	0	1	Homo sapiens	---	hsa-miR-548ae
23304	MIMAT0018964_st	1.59384	1.59384	TESSUTO Massimo up vs TESSUTO Walter	0.369611	-2.70555	PLASMA Massimo down vs PLASMA Walter	127.13	0	1	Homo sapiens	---	hsa-miR-4445-3p
23305	MIMAT0018965_st	0.703891	-1.42067	TESSUTO Massimo down vs TESSUTO Walter	3.40308	3.40308	PLASMA Massimo up vs PLASMA Walter	9.73954	0	1	Homo sapiens	---	hsa-miR-4446-3p
23323	MIMAT0018984_st	0.884348	-1.13078	TESSUTO Massimo down vs TESSUTO Walter	3.74922	3.74922	PLASMA Massimo up vs PLASMA Walter	44527.8	0	1	Homo sapiens	---	hsa-miR-378h
23324	MIMAT0018985_st	1.45717	1.45717	TESSUTO Massimo up vs TESSUTO Walter	4.79606	4.79606	PLASMA Massimo up vs PLASMA Walter	472.16	0	1	Homo sapiens	---	hsa-miR-3135b
23326	MIMAT0018987_st	0.623016	-1.6051	TESSUTO Massimo down vs TESSUTO Walter	2.90396	2.90396	PLASMA Massimo up vs PLASMA Walter	17577.1	0	1	Homo sapiens	---	hsa-miR-4463
23332	MIMAT0018994_st	1.4874	1.4874	TESSUTO Massimo up vs TESSUTO Walter	2.25459	2.25459	PLASMA Massimo up vs PLASMA Walter	5770.12	0	1	Homo sapiens	---	hsa-miR-4467
23334	MIMAT0018996_st	1.16144	1.16144	TESSUTO Massimo up vs TESSUTO Walter	5.18012	5.18012	PLASMA Massimo up vs PLASMA Walter	45.6593	0	1	Homo sapiens	---	hsa-miR-4469
23359	MIMAT0019021_st	0.926153	-1.07973	TESSUTO Massimo down vs TESSUTO Walter	2.643	2.643	PLASMA Massimo up vs PLASMA Walter	324083	0	1	Homo sapiens	---	hsa-miR-4487
23360	MIMAT0019022_st	1.03413	1.03413	TESSUTO Massimo up vs TESSUTO Walter	2.06689	2.06689	PLASMA Massimo up vs PLASMA Walter	257313	0	1	Homo sapiens	---	hsa-miR-4488
23370	MIMAT0019032_st	1.00012	1.00012	TESSUTO Massimo up vs TESSUTO Walter	2.02664	2.02664	PLASMA Massimo up vs PLASMA Walter	356239	0	1	Homo sapiens	---	hsa-miR-4497
23382	MIMAT0019044_st	0.414175	-2.41444	TESSUTO Massimo down vs TESSUTO Walter	0.266144	-3.75736	PLASMA Massimo down vs PLASMA Walter	9567.52	0	1	Homo sapiens	---	hsa-miR-4507
23391	MIMAT0019053_st	0.626205	-1.59692	TESSUTO Massimo down vs TESSUTO Walter	7.94816	7.94816	PLASMA Massimo up vs PLASMA Walter	357789	0	1	Homo sapiens	---	hsa-miR-4516
23406	MIMAT0019068_st	0.722233	-1.38459	TESSUTO Massimo down vs TESSUTO Walter	2.37794	2.37794	PLASMA Massimo up vs PLASMA Walter	603306	0	1	Homo sapiens	---	hsa-miR-4529-3p
23408	MIMAT0019070_st	1.06399	1.06399	TESSUTO Massimo up vs TESSUTO Walter	0.487396	-2.05172	PLASMA Massimo down vs PLASMA Walter	1.29754	0	1	Homo sapiens	---	hsa-miR-4531
23409	MIMAT0019071_st	0.865814	-1.15498	TESSUTO Massimo down vs TESSUTO Walter	0.336241	-2.97405	PLASMA Massimo down vs PLASMA Walter	25910.7	0	1	Homo sapiens	---	hsa-miR-4532
23551	MIMAT0019213_st	1.34308	1.34308	TESSUTO Massimo up vs TESSUTO Walter	0.473212	-2.11322	PLASMA Massimo down vs PLASMA Walter	2.92402	0	1	Homo sapiens	---	hsa-miR-3162-3p
23554	MIMAT0019216_st	0.678021	-1.47488	TESSUTO Massimo down vs TESSUTO Walter	0.422246	-2.36829	PLASMA Massimo down vs PLASMA Walter	27.9757	0	1	Homo sapiens	---	hsa-miR-3187-5p
23561	MIMAT0019223_st	0.883103	-1.13237	TESSUTO Massimo down vs TESSUTO Walter	0.435293	-2.2973	PLASMA Massimo down vs PLASMA Walter	3.26854	0	1	Homo sapiens	---	hsa-miR-3688-5p
24049	MIMAT0019715_st	0.504449	-1.98236	TESSUTO Massimo down vs TESSUTO Walter	8.72829	8.72829	PLASMA Massimo up vs PLASMA Walter	10087.2	0	1	Homo sapiens	---	hsa-miR-4651
24058	MIMAT0019724_st	0.845885	-1.18219	TESSUTO Massimo down vs TESSUTO Walter	0.445428	-2.24503	PLASMA Massimo down vs PLASMA Walter	5.37084	0	1	Homo sapiens	---	hsa-miR-4657
24097	MIMAT0019763_st	1.0929	1.0929	TESSUTO Massimo up vs TESSUTO Walter	0.497088	-2.01172	PLASMA Massimo down vs PLASMA Walter	1.29808	0	1	Homo sapiens	---	hsa-miR-4679
24127	MIMAT0019793_st	0.827426	-1.20857	TESSUTO Massimo down vs TESSUTO Walter	0.486014	-2.05755	PLASMA Massimo down vs PLASMA Walter	2.58679	0	1	Homo sapiens	---	hsa-miR-4698
24139	MIMAT0019806_st	0.60919	-1.64152	TESSUTO Massimo down vs TESSUTO Walter	9.04734	9.04734	PLASMA Massimo up vs PLASMA Walter	91176.7	0	1	Homo sapiens	---	hsa-miR-4706
24140	MIMAT0019807_st	0.657558	-1.52078	TESSUTO Massimo down vs TESSUTO Walter	3.69868	3.69868	PLASMA Massimo up vs PLASMA Walter	24534.5	0	1	Homo sapiens	---	hsa-miR-4707-5p
24151	MIMAT0019818_st	1.01666	1.01666	TESSUTO Massimo up vs TESSUTO Walter	2.27425	2.27425	PLASMA Massimo up vs PLASMA Walter	2.83513	0	1	Homo sapiens	---	hsa-miR-4712-5p
24161	MIMAT0019828_st	1.62846	1.62846	TESSUTO Massimo up vs TESSUTO Walter	4.2343	4.2343	PLASMA Massimo up vs PLASMA Walter	35.0049	0	1	Homo sapiens	---	hsa-miR-3529-5p
24170	MIMAT0019837_st	1.64619	1.64619	TESSUTO Massimo up vs TESSUTO Walter	13.7854	13.7854	PLASMA Massimo up vs PLASMA Walter	449.5	0	1	Homo sapiens	---	hsa-miR-4722-3p
24181	MIMAT0019848_st	1.35931	1.35931	TESSUTO Massimo up vs TESSUTO Walter	0.186397	-5.3649	PLASMA Massimo down vs PLASMA Walter	2107.49	0	1	Homo sapiens	---	hsa-miR-4727-3p
24192	MIMAT0019859_st	0.850442	-1.17586	TESSUTO Massimo down vs TESSUTO Walter	2.93093	2.93093	PLASMA Massimo up vs PLASMA Walter	6883.66	0	1	Homo sapiens	---	hsa-miR-4734
24210	MIMAT0019877_st	1.21362	1.21362	TESSUTO Massimo up vs TESSUTO Walter	0.459131	-2.17803	PLASMA Massimo down vs PLASMA Walter	11.1005	0	1	Homo sapiens	---	hsa-miR-3591-3p
24234	MIMAT0019901_st	1.05933	1.05933	TESSUTO Massimo up vs TESSUTO Walter	0.484859	-2.06246	PLASMA Massimo down vs PLASMA Walter	4.53355	0	1	Homo sapiens	---	hsa-miR-4757-5p
24243	MIMAT0019910_st	0.917717	-1.08966	TESSUTO Massimo down vs TESSUTO Walter	0.489314	-2.04368	PLASMA Massimo down vs PLASMA Walter	1.57311	0	1	Homo sapiens	---	hsa-miR-4762-5p
24246	MIMAT0019913_st	0.71486	-1.39888	TESSUTO Massimo down vs TESSUTO Walter	3.54769	3.54769	PLASMA Massimo up vs PLASMA Walter	12738.5	0	1	Homo sapiens	---	hsa-miR-4763-3p
24256	MIMAT0019923_st	1.27078	1.27078	TESSUTO Massimo up vs TESSUTO Walter	2.98421	2.98421	PLASMA Massimo up vs PLASMA Walter	5.37947	0	1	Homo sapiens	---	hsa-miR-4769-3p
24261	MIMAT0019928_st	1.28816	1.28816	TESSUTO Massimo up vs TESSUTO Walter	2.095	2.095	PLASMA Massimo up vs PLASMA Walter	2.98201	0	1	Homo sapiens	---	hsa-miR-4773
24288	MIMAT0019955_st	1.04251	1.04251	TESSUTO Massimo up vs TESSUTO Walter	6.16544	6.16544	PLASMA Massimo up vs PLASMA Walter	1004.28	0	1	Homo sapiens	---	hsa-miR-4786-3p
24299	MIMAT0019966_st	0.847005	-1.18063	TESSUTO Massimo down vs TESSUTO Walter	2.14513	2.14513	PLASMA Massimo up vs PLASMA Walter	37.3802	0	1	Homo sapiens	---	hsa-miR-4793-3p
25387	MIMAT0021086_st	1.21239	1.21239	TESSUTO Massimo up vs TESSUTO Walter	0.276749	-3.61338	PLASMA Massimo down vs PLASMA Walter	12.1759	0	1	Homo sapiens	---	hsa-miR-5094
26550	MIMAT0022256_st	1.07187	1.07187	TESSUTO Massimo up vs TESSUTO Walter	0.170493	-5.86533	PLASMA Massimo down vs PLASMA Walter	26.3406	0	1	Homo sapiens	---	hsa-miR-4524b-3p
26558	MIMAT0022264_st	1.21517	1.21517	TESSUTO Massimo up vs TESSUTO Walter	0.396184	-2.52408	PLASMA Massimo down vs PLASMA Walter	8.16829	0	1	Homo sapiens	---	hsa-miR-548aq-3p
26590	MIMAT0022296_st	0.514803	-1.94249	TESSUTO Massimo down vs TESSUTO Walter	2.05271	2.05271	PLASMA Massimo up vs PLASMA Walter	11.2014	0	1	Homo sapiens	---	hsa-miR-5588-3p
27008	MIMAT0022723_st	1.02376	1.02376	TESSUTO Massimo up vs TESSUTO Walter	0.460545	-2.17134	PLASMA Massimo down vs PLASMA Walter	10.6575	0	1	Homo sapiens	---	hsa-miR-548h-3p
27025	MIMAT0022741_st	0.902628	-1.10788	TESSUTO Massimo down vs TESSUTO Walter	0.485537	-2.05958	PLASMA Massimo down vs PLASMA Walter	59.7219	0	1	Homo sapiens	---	hsa-miR-3529-3p
27026	MIMAT0022742_st	0.72223	-1.3846	TESSUTO Massimo down vs TESSUTO Walter	0.365266	-2.73773	PLASMA Massimo down vs PLASMA Walter	140018	0	1	Homo sapiens	---	hsa-miR-1273g-3p
27222	MIMAT0022943_st	0.694691	-1.43949	TESSUTO Massimo down vs TESSUTO Walter	4.99907	4.99907	PLASMA Massimo up vs PLASMA Walter	25518.9	0	1	Homo sapiens	---	hsa-miR-1233-5p
27224	MIMAT0022946_st	0.722631	-1.38383	TESSUTO Massimo down vs TESSUTO Walter	3.84269	3.84269	PLASMA Massimo up vs PLASMA Walter	176313	0	1	Homo sapiens	---	hsa-miR-1237-5p
27244	MIMAT0022966_st	0.842879	-1.18641	TESSUTO Massimo down vs TESSUTO Walter	2.75348	2.75348	PLASMA Massimo up vs PLASMA Walter	3.9654	0	1	Homo sapiens	---	hsa-miR-3617-3p
27245	MIMAT0022967_st	0.45967	-2.17548	TESSUTO Massimo down vs TESSUTO Walter	3.09424	3.09424	PLASMA Massimo up vs PLASMA Walter	23416.4	0	1	Homo sapiens	---	hsa-miR-3620-5p
27978	MIMAT0023702_st	1.04895	1.04895	TESSUTO Massimo up vs TESSUTO Walter	0.499365	-2.00254	PLASMA Massimo down vs PLASMA Walter	3.4487	0	1	Homo sapiens	---	hsa-miR-6077
27980	MIMAT0023704_st	0.658066	-1.5196	TESSUTO Massimo down vs TESSUTO Walter	0.451013	-2.21723	PLASMA Massimo down vs PLASMA Walter	4.17429	0	1	Homo sapiens	---	hsa-miR-6079
27989	MIMAT0023713_st	0.508306	-1.96732	TESSUTO Massimo down vs TESSUTO Walter	2.45774	2.45774	PLASMA Massimo up vs PLASMA Walter	1110000	0	1	Homo sapiens	---	hsa-miR-6088
28871	MIMAT0024598_st	1.12096	1.12096	TESSUTO Massimo up vs TESSUTO Walter	0.247754	-4.03626	PLASMA Massimo down vs PLASMA Walter	307810	0	1	Homo sapiens	---	hsa-miR-6125
28883	MIMAT0024610_st	0.635064	-1.57464	TESSUTO Massimo down vs TESSUTO Walter	0.431368	-2.31821	PLASMA Massimo down vs PLASMA Walter	190.77	0	1	Homo sapiens	---	hsa-miR-6127
28889	MIMAT0024616_st	0.469714	-2.12895	TESSUTO Massimo down vs TESSUTO Walter	0.22464	-4.45156	PLASMA Massimo down vs PLASMA Walter	2182.75	0	1	Homo sapiens	---	hsa-miR-6132
29724	MIMAT0025457_st	0.987904	-1.01224	TESSUTO Massimo down vs TESSUTO Walter	0.355272	-2.81475	PLASMA Massimo down vs PLASMA Walter	6.47363	0	1	Homo sapiens	---	hsa-miR-548az-3p
29730	MIMAT0025463_st	0.952134	-1.05027	TESSUTO Massimo down vs TESSUTO Walter	0.0979631	-10.2079	PLASMA Massimo down vs PLASMA Walter	411.922	0	1	Homo sapiens	---	hsa-miR-6503-3p
29741	MIMAT0025474_st	0.701119	-1.42629	TESSUTO Massimo down vs TESSUTO Walter	3.08342	3.08342	PLASMA Massimo up vs PLASMA Walter	15.9285	0	1	Homo sapiens	---	hsa-miR-6509-5p
30100	MIMAT0025841_st	1.12633	1.12633	TESSUTO Massimo up vs TESSUTO Walter	0.323873	-3.08763	PLASMA Massimo down vs PLASMA Walter	40.7376	0	1	Homo sapiens	---	hsa-miR-6715a-3p
30106	MIMAT0025847_st	1.78794	1.78794	TESSUTO Massimo up vs TESSUTO Walter	0.361496	-2.76628	PLASMA Massimo down vs PLASMA Walter	1775.19	0	1	Homo sapiens	---	hsa-miR-6511b-5p
30733	MIMAT0026475_st	0.754871	-1.32473	TESSUTO Massimo down vs TESSUTO Walter	2.39323	2.39323	PLASMA Massimo up vs PLASMA Walter	51.1228	0	1	Homo sapiens	---	hsa-miR-210-5p
30867	MIMAT0026609_st	0.922767	-1.0837	TESSUTO Massimo down vs TESSUTO Walter	0.395827	-2.52636	PLASMA Massimo down vs PLASMA Walter	3.83689	0	1	Homo sapiens	---	hsa-miR-520f-5p
30870	MIMAT0026612_st	0.755295	-1.32399	TESSUTO Massimo down vs TESSUTO Walter	2.37152	2.37152	PLASMA Massimo up vs PLASMA Walter	20.2603	0	1	Homo sapiens	---	hsa-miR-504-3p
30880	MIMAT0026622_st	1.24296	1.24296	TESSUTO Massimo up vs TESSUTO Walter	0.472701	-2.1155	PLASMA Massimo down vs PLASMA Walter	155.923	0	1	Homo sapiens	---	hsa-miR-619-5p
30894	MIMAT0026636_st	0.839454	-1.19125	TESSUTO Massimo down vs TESSUTO Walter	2.19592	2.19592	PLASMA Massimo up vs PLASMA Walter	75323.7	0	1	Homo sapiens	---	hsa-miR-668-5p
30895	MIMAT0026637_st	1	1	No change between TESSUTO Massimo and TESSUTO Walter	0.278226	-3.5942	PLASMA Massimo down vs PLASMA Walter	9.56781	0	1	Homo sapiens	---	hsa-miR-1296-3p
30899	MIMAT0026641_st	1.13262	1.13262	TESSUTO Massimo up vs TESSUTO Walter	2.26187	2.26187	PLASMA Massimo up vs PLASMA Walter	17285.3	0	1	Homo sapiens	---	hsa-miR-1298-3p
30976	MIMAT0026719_st	1.35642	1.35642	TESSUTO Massimo up vs TESSUTO Walter	0.449496	-2.22471	PLASMA Massimo down vs PLASMA Walter	1.54692	0	1	Homo sapiens	---	hsa-miR-889-5p
31294	MIMAT0027038_st	1.04483	1.04483	TESSUTO Massimo up vs TESSUTO Walter	3.15404	3.15404	PLASMA Massimo up vs PLASMA Walter	1266.61	0	1	Homo sapiens	---	hsa-miR-1343-5p
31359	MIMAT0027103_st	0.794412	-1.25879	TESSUTO Massimo down vs TESSUTO Walter	3.10811	3.10811	PLASMA Massimo up vs PLASMA Walter	7.39447	0	1	Homo sapiens	---	hsa-miR-5699-5p
31624	MIMAT0027371_st	0.786443	-1.27155	TESSUTO Massimo down vs TESSUTO Walter	2.71427	2.71427	PLASMA Massimo up vs PLASMA Walter	1202.8	0	1	Homo sapiens	---	hsa-miR-6735-5p
31657	MIMAT0027404_st	0.749495	-1.33423	TESSUTO Massimo down vs TESSUTO Walter	3.90515	3.90515	PLASMA Massimo up vs PLASMA Walter	4791.71	0	1	Homo sapiens	---	hsa-miR-6752-5p
31665	MIMAT0027412_st	0.538687	-1.85637	TESSUTO Massimo down vs TESSUTO Walter	3.14807	3.14807	PLASMA Massimo up vs PLASMA Walter	30648.1	0	1	Homo sapiens	---	hsa-miR-6756-5p
31679	MIMAT0027426_st	0.64353	-1.55393	TESSUTO Massimo down vs TESSUTO Walter	4.32069	4.32069	PLASMA Massimo up vs PLASMA Walter	207.296	0	1	Homo sapiens	---	hsa-miR-6763-5p
31683	MIMAT0027430_st	1.06248	1.06248	TESSUTO Massimo up vs TESSUTO Walter	0.387271	-2.58217	PLASMA Massimo down vs PLASMA Walter	4494.99	0	1	Homo sapiens	---	hsa-miR-6765-5p
31699	MIMAT0027446_st	0.681946	-1.46639	TESSUTO Massimo down vs TESSUTO Walter	2.5172	2.5172	PLASMA Massimo up vs PLASMA Walter	2.72413	0	1	Homo sapiens	---	hsa-miR-6773-5p
31703	MIMAT0027450_st	0.687722	-1.45408	TESSUTO Massimo down vs TESSUTO Walter	2.55055	2.55055	PLASMA Massimo up vs PLASMA Walter	5755.48	0	1	Homo sapiens	---	hsa-miR-6775-5p
31705	MIMAT0027452_st	1.37166	1.37166	TESSUTO Massimo up vs TESSUTO Walter	0.471311	-2.12174	PLASMA Massimo down vs PLASMA Walter	28.4233	0	1	Homo sapiens	---	hsa-miR-6776-5p
31707	MIMAT0027454_st	0.970707	-1.03018	TESSUTO Massimo down vs TESSUTO Walter	2.54406	2.54406	PLASMA Massimo up vs PLASMA Walter	13.4559	0	1	Homo sapiens	---	hsa-miR-6777-5p
31709	MIMAT0027456_st	0.553937	-1.80526	TESSUTO Massimo down vs TESSUTO Walter	2.16497	2.16497	PLASMA Massimo up vs PLASMA Walter	475.105	0	1	Homo sapiens	---	hsa-miR-6778-5p
31711	MIMAT0027458_st	0.439448	-2.27558	TESSUTO Massimo down vs TESSUTO Walter	5.61238	5.61238	PLASMA Massimo up vs PLASMA Walter	4149.8	0	1	Homo sapiens	---	hsa-miR-6779-5p
31725	MIMAT0027472_st	0.715494	-1.39764	TESSUTO Massimo down vs TESSUTO Walter	0.489608	-2.04245	PLASMA Massimo down vs PLASMA Walter	91392.5	0	1	Homo sapiens	---	hsa-miR-6786-5p
31727	MIMAT0027474_st	1.10136	1.10136	TESSUTO Massimo up vs TESSUTO Walter	4.19124	4.19124	PLASMA Massimo up vs PLASMA Walter	507.563	0	1	Homo sapiens	---	hsa-miR-6787-5p
31730	MIMAT0027477_st	1.02186	1.02186	TESSUTO Massimo up vs TESSUTO Walter	0.387787	-2.57873	PLASMA Massimo down vs PLASMA Walter	4.96207	0	1	Homo sapiens	---	hsa-miR-6788-3p
31749	MIMAT0027496_st	1.06743	1.06743	TESSUTO Massimo up vs TESSUTO Walter	3.00842	3.00842	PLASMA Massimo up vs PLASMA Walter	204.85	0	1	Homo sapiens	---	hsa-miR-6798-5p
31753	MIMAT0027500_st	1.05556	1.05556	TESSUTO Massimo up vs TESSUTO Walter	4.37616	4.37616	PLASMA Massimo up vs PLASMA Walter	11724.7	0	1	Homo sapiens	---	hsa-miR-6800-5p
31756	MIMAT0027503_st	0.851947	-1.17378	TESSUTO Massimo down vs TESSUTO Walter	0.151421	-6.60411	PLASMA Massimo down vs PLASMA Walter	49.8683	0	1	Homo sapiens	---	hsa-miR-6801-3p
31759	MIMAT0027506_st	0.397227	-2.51745	TESSUTO Massimo down vs TESSUTO Walter	6.41914	6.41914	PLASMA Massimo up vs PLASMA Walter	212674	0	1	Homo sapiens	---	hsa-miR-6803-5p
31792	MIMAT0027539_st	1.02072	1.02072	TESSUTO Massimo up vs TESSUTO Walter	0.44748	-2.23473	PLASMA Massimo down vs PLASMA Walter	5.53472	0	1	Homo sapiens	---	hsa-miR-6819-3p
31811	MIMAT0027558_st	0.70743	-1.41357	TESSUTO Massimo down vs TESSUTO Walter	0.490401	-2.03915	PLASMA Massimo down vs PLASMA Walter	22.5825	0	1	Homo sapiens	---	hsa-miR-6829-5p
31812	MIMAT0027559_st	1.11351	1.11351	TESSUTO Massimo up vs TESSUTO Walter	0.391529	-2.55409	PLASMA Massimo down vs PLASMA Walter	4.14387	0	1	Homo sapiens	---	hsa-miR-6829-3p
31827	MIMAT0027574_st	0.801101	-1.24828	TESSUTO Massimo down vs TESSUTO Walter	0.235643	-4.24371	PLASMA Massimo down vs PLASMA Walter	516.053	0	1	Homo sapiens	---	hsa-miR-6836-5p
31832	MIMAT0027579_st	1.01665	1.01665	TESSUTO Massimo up vs TESSUTO Walter	2.55655	2.55655	PLASMA Massimo up vs PLASMA Walter	4.30748	0	1	Homo sapiens	---	hsa-miR-6838-3p
31851	MIMAT0027598_st	0.55588	-1.79895	TESSUTO Massimo down vs TESSUTO Walter	2.66518	2.66518	PLASMA Massimo up vs PLASMA Walter	51.2525	0	1	Homo sapiens	---	hsa-miR-6849-5p
31853	MIMAT0027600_st	1.02724	1.02724	TESSUTO Massimo up vs TESSUTO Walter	0.160124	-6.24517	PLASMA Massimo down vs PLASMA Walter	4776.47	0	1	Homo sapiens	---	hsa-miR-6850-5p
31869	MIMAT0027616_st	0.772763	-1.29406	TESSUTO Massimo down vs TESSUTO Walter	2.32868	2.32868	PLASMA Massimo up vs PLASMA Walter	2385.46	0	1	Homo sapiens	---	hsa-miR-6858-5p
31874	MIMAT0027621_st	1.19782	1.19782	TESSUTO Massimo up vs TESSUTO Walter	0.45556	-2.1951	PLASMA Massimo down vs PLASMA Walter	5.86874	0	1	Homo sapiens	---	hsa-miR-6769b-3p
31883	MIMAT0027630_st	0.680982	-1.46847	TESSUTO Massimo down vs TESSUTO Walter	2.23788	2.23788	PLASMA Massimo up vs PLASMA Walter	3813.55	0	1	Homo sapiens	---	hsa-miR-6865-5p
31938	MIMAT0027685_st	0.782025	-1.27873	TESSUTO Massimo down vs TESSUTO Walter	3.90684	3.90684	PLASMA Massimo up vs PLASMA Walter	78.9927	0	1	Homo sapiens	---	hsa-miR-6892-3p
32366	MIMAT0028113_st	1.02054	1.02054	TESSUTO Massimo up vs TESSUTO Walter	10.6527	10.6527	PLASMA Massimo up vs PLASMA Walter	21342.4	0	1	Homo sapiens	---	hsa-miR-7108-5p
32367	MIMAT0028114_st	0.828705	-1.2067	TESSUTO Massimo down vs TESSUTO Walter	2.00613	2.00613	PLASMA Massimo up vs PLASMA Walter	5.05137	0	1	Homo sapiens	---	hsa-miR-7108-3p
32467	MIMAT0028214_st	0.94673	-1.05627	TESSUTO Massimo down vs TESSUTO Walter	2.48594	2.48594	PLASMA Massimo up vs PLASMA Walter	2.86406	0	1	Homo sapiens	---	hsa-miR-7152-5p
32471	MIMAT0028218_st	1.15267	1.15267	TESSUTO Massimo up vs TESSUTO Walter	16.1602	16.1602	PLASMA Massimo up vs PLASMA Walter	28742.6	0	1	Homo sapiens	---	hsa-miR-7154-5p
32481	MIMAT0028228_st	0.88862	-1.12534	TESSUTO Massimo down vs TESSUTO Walter	2.27273	2.27273	PLASMA Massimo up vs PLASMA Walter	1.56923	0	1	Homo sapiens	---	hsa-miR-7159-5p
34269	MIMAT0030018_st	0.963952	-1.0374	TESSUTO Massimo down vs TESSUTO Walter	2.08562	2.08562	PLASMA Massimo up vs PLASMA Walter	1.8671	0	1	Homo sapiens	---	hsa-miR-7703
34669	MIMAT0030418_st	1.47059	1.47059	TESSUTO Massimo up vs TESSUTO Walter	2.22189	2.22189	PLASMA Massimo up vs PLASMA Walter	3.3445	0	1	Homo sapiens	---	hsa-miR-6516-3p
34670	MIMAT0030419_st	0.833585	-1.19964	TESSUTO Massimo down vs TESSUTO Walter	4.2023	4.2023	PLASMA Massimo up vs PLASMA Walter	60.3246	0	1	Homo sapiens	---	hsa-miR-7844-5p
34681	MIMAT0030430_st	1.08899	1.08899	TESSUTO Massimo up vs TESSUTO Walter	3.21121	3.21121	PLASMA Massimo up vs PLASMA Walter	119.273	0	1	Homo sapiens	---	hsa-miR-7855-5p
35250	MIMAT0030999_st	1.23235	1.23235	TESSUTO Massimo up vs TESSUTO Walter	4.3203	4.3203	PLASMA Massimo up vs PLASMA Walter	24239	0	1	Homo sapiens	---	hsa-miR-8072
36150	U13_x_st	1.23062	1.23062	TESSUTO Massimo up vs TESSUTO Walter	0.2465	-4.05679	PLASMA Massimo down vs PLASMA Walter	158.931	0	1	Homo sapiens	---	U13
36151	U14A_st	0.89186	-1.12125	TESSUTO Massimo down vs TESSUTO Walter	2.71191	2.71191	PLASMA Massimo up vs PLASMA Walter	14.1928	0	1	Homo sapiens	---	U14A
36152	U14A_x_st	0.978113	-1.02238	TESSUTO Massimo down vs TESSUTO Walter	3.71629	3.71629	PLASMA Massimo up vs PLASMA Walter	13.9793	0	1	Homo sapiens	---	U14A
36160	U17b_st	1.82248	1.82248	TESSUTO Massimo up vs TESSUTO Walter	8.17393	8.17393	PLASMA Massimo up vs PLASMA Walter	5306.01	0	1	Homo sapiens	---	U17b
36172	U24_s_st	1.57302	1.57302	TESSUTO Massimo up vs TESSUTO Walter	0.142508	-7.01715	PLASMA Massimo down vs PLASMA Walter	83.6992	0	1	Homo sapiens	---	U24
36173	U25_st	1.0555	1.0555	TESSUTO Massimo up vs TESSUTO Walter	2.28311	2.28311	PLASMA Massimo up vs PLASMA Walter	119.599	0	1	Homo sapiens	---	U25
36185	U31_st	0.946939	-1.05603	TESSUTO Massimo down vs TESSUTO Walter	3.83455	3.83455	PLASMA Massimo up vs PLASMA Walter	184.107	0	1	Homo sapiens	---	U31
36187	U32A_x_st	1.05631	1.05631	TESSUTO Massimo up vs TESSUTO Walter	0.248686	-4.02114	PLASMA Massimo down vs PLASMA Walter	1184.7	0	1	Homo sapiens	---	U32A
36189	U33_st	1.00597	1.00597	TESSUTO Massimo up vs TESSUTO Walter	0.236885	-4.22146	PLASMA Massimo down vs PLASMA Walter	34959	0	1	Homo sapiens	---	U33
36206	U43_x_st	0.947803	-1.05507	TESSUTO Massimo down vs TESSUTO Walter	0.0195348	-51.1908	PLASMA Massimo down vs PLASMA Walter	294066	0	1	Homo sapiens	---	U43
36216	U48_s_st	0.717692	-1.39336	TESSUTO Massimo down vs TESSUTO Walter	5.6677	5.6677	PLASMA Massimo up vs PLASMA Walter	968.266	0	1	Homo sapiens	---	U48
36229	U55_st	1.39193	1.39193	TESSUTO Massimo up vs TESSUTO Walter	2.34389	2.34389	PLASMA Massimo up vs PLASMA Walter	3592.97	0	1	Homo sapiens	---	U55
36237	U59A_st	1.34184	1.34184	TESSUTO Massimo up vs TESSUTO Walter	5.83387	5.83387	PLASMA Massimo up vs PLASMA Walter	11127.7	0	1	Homo sapiens	---	U59A
36271	U74_x_st	1.30014	1.30014	TESSUTO Massimo up vs TESSUTO Walter	2.77702	2.77702	PLASMA Massimo up vs PLASMA Walter	31294.5	0	1	Homo sapiens	---	U74
36300	U95_st	1.32974	1.32974	TESSUTO Massimo up vs TESSUTO Walter	0.306998	-3.25735	PLASMA Massimo down vs PLASMA Walter	456385	0	1	Homo sapiens	---	U95
36307	Z17B_st	1.97118	1.97118	TESSUTO Massimo up vs TESSUTO Walter	0.224579	-4.45277	PLASMA Massimo down vs PLASMA Walter	65.8563	0	1	Homo sapiens	---	Z17B
36308	gi555853_copy0_st	0.959298	-1.04243	TESSUTO Massimo down vs TESSUTO Walter	0.340993	-2.93261	PLASMA Massimo down vs PLASMA Walter	10900000	0	1	Homo sapiens	---	gi:555853
36309	gi555853_copy1_st	0.780401	-1.28139	TESSUTO Massimo down vs TESSUTO Walter	0.454833	-2.19861	PLASMA Massimo down vs PLASMA Walter	16100000	0	1	Homo sapiens	---	gi:555853
36334	mgh28S-2409_st	0.519956	-1.92324	TESSUTO Massimo down vs TESSUTO Walter	3.62453	3.62453	PLASMA Massimo up vs PLASMA Walter	11825.4	0	1	Homo sapiens	---	mgh28S-2409
36339	snR39B_st	1.74871	1.74871	TESSUTO Massimo up vs TESSUTO Walter	0.0452711	-22.0892	PLASMA Massimo down vs PLASMA Walter	609.249	0	1	Homo sapiens	---	snR39B
