# Supplementary material for: miRNA Expression Profiling in Subcutaneous Adipose Tissue of Monozygotic Twins Discordant for HIV Infection: Validation of Differentially Expressed miRNA and Bioinformatic Analysis
Source: Int J Mol Sci. 2022 Mar 23;23(7):3486. doi: 10.3390/ijms23073486 (PMC8998861; doi:10.3390/ijms23073486)
Supplement: Supplementary file 1 [file ijms-23-03486-s001.zip › B12_DEGs_TessutoM_vs_TessutoW_Fc2.EB.xls]

## Sheet: B12_DEGs_TessutoM_vs_TessutoW_F
Column #	Column ID	MeanRatio(TESSUTO Massimo vs. TESSUTO Walter)	FoldChange(TESSUTO Massimo vs. TESSUTO Walter)	FoldChange(TESSUTO Massimo vs. TESSUTO Walter) (Description)	MeanRatio(PLASMA Massimo vs. PLASMA Walter)	FoldChange(PLASMA Massimo vs. PLASMA Walter)	FoldChange(PLASMA Massimo vs. PLASMA Walter) (Description)	SS(Sample Type)	SS(Error)	F(Error)	Species Scientific Name	Target Genes	Transcript ID(Array Design)
27	14qII-14_st	2.96586	2.96586	TESSUTO Massimo up vs TESSUTO Walter	1.23873	1.23873	PLASMA Massimo up vs PLASMA Walter	361.886	0	1	Homo sapiens	---	14qII-14
28	14qII-14_x_st	2.8212	2.8212	TESSUTO Massimo up vs TESSUTO Walter	0.739061	-1.35307	PLASMA Massimo down vs PLASMA Walter	89.0852	0	1	Homo sapiens	---	14qII-14
35	14qII-1_st	2.13374	2.13374	TESSUTO Massimo up vs TESSUTO Walter	0.406299	-2.46124	PLASMA Massimo down vs PLASMA Walter	710.742	0	1	Homo sapiens	---	14qII-1
40	14qII-22_x_st	3.45915	3.45915	TESSUTO Massimo up vs TESSUTO Walter	0.439368	-2.276	PLASMA Massimo down vs PLASMA Walter	108.221	0	1	Homo sapiens	---	14qII-22
48	14qII-28_x_st	2.25436	2.25436	TESSUTO Massimo up vs TESSUTO Walter	0.463416	-2.15789	PLASMA Massimo down vs PLASMA Walter	38.3551	0	1	Homo sapiens	---	14qII-28
114	ACA3_st	2.55757	2.55757	TESSUTO Massimo up vs TESSUTO Walter	0.82919	-1.206	PLASMA Massimo down vs PLASMA Walter	26.2452	0	1	Homo sapiens	---	ACA3
115	ACA40_x_st	2.09125	2.09125	TESSUTO Massimo up vs TESSUTO Walter	0.963535	-1.03784	PLASMA Massimo down vs PLASMA Walter	227.441	0	1	Homo sapiens	---	ACA40
350	ENSG00000200026_st	0.20959	-4.77121	TESSUTO Massimo down vs TESSUTO Walter	0.652994	-1.53141	PLASMA Massimo down vs PLASMA Walter	13.9518	0	1	Homo sapiens	---	ENSG00000200026
351	ENSG00000200026_x_st	0.196682	-5.08435	TESSUTO Massimo down vs TESSUTO Walter	0.665777	-1.502	PLASMA Massimo down vs PLASMA Walter	14.0968	0	1	Homo sapiens	---	ENSG00000200026
804	ENSG00000238336_st	0.49333	-2.02704	TESSUTO Massimo down vs TESSUTO Walter	1.33706	1.33706	PLASMA Massimo up vs PLASMA Walter	5.40074	0	1	Homo sapiens	---	ENSG00000238336
840	ENSG00000238388_x_st	2.06291	2.06291	TESSUTO Massimo up vs TESSUTO Walter	0.925751	-1.0802	PLASMA Massimo down vs PLASMA Walter	1191.58	0	1	Homo sapiens	---	ENSG00000238388
1412	ENSG00000251922_st	0.467925	-2.1371	TESSUTO Massimo down vs TESSUTO Walter	0.914611	-1.09336	PLASMA Massimo down vs PLASMA Walter	0.639722	0	1	Homo sapiens	---	ENSG00000251922
1658	ENSG00000252921_x_st	2.55757	2.55757	TESSUTO Massimo up vs TESSUTO Walter	2.11762	2.11762	PLASMA Massimo up vs PLASMA Walter	31574	0	1	Homo sapiens	---	ENSG00000252921
1813	HBII-202_st	2.21978	2.21978	TESSUTO Massimo up vs TESSUTO Walter	0.588391	-1.69955	PLASMA Massimo down vs PLASMA Walter	22509.6	0	1	Homo sapiens	---	HBII-202
1820	HBII-276_st	2.24151	2.24151	TESSUTO Massimo up vs TESSUTO Walter	3.89795	3.89795	PLASMA Massimo up vs PLASMA Walter	322.78	0	1	Homo sapiens	---	HBII-276
1904	HBII-85-26_st	0.241608	-4.13894	TESSUTO Massimo down vs TESSUTO Walter	1.49915	1.49915	PLASMA Massimo up vs PLASMA Walter	3202280	0	1	Homo sapiens	---	HBII-85-26
1909	HBII-85-2_x_st	2.06062	2.06062	TESSUTO Massimo up vs TESSUTO Walter	0.937127	-1.06709	PLASMA Massimo down vs PLASMA Walter	2279.72	0	1	Homo sapiens	---	HBII-85-2
1915	HBII-85-8_x_st	0.37697	-2.65273	TESSUTO Massimo down vs TESSUTO Walter	2.29581	2.29581	PLASMA Massimo up vs PLASMA Walter	633336	0	1	Homo sapiens	---	HBII-85-8
2125	MI0000301_st	0.468586	-2.13408	TESSUTO Massimo down vs TESSUTO Walter	0.902762	-1.10771	PLASMA Massimo down vs PLASMA Walter	111.593	0	1	Homo sapiens	---	hsa-mir-224
2844	MI0003530_st	2.26539	2.26539	TESSUTO Massimo up vs TESSUTO Walter	1.14525	1.14525	PLASMA Massimo up vs PLASMA Walter	6.72124	0	1	Homo sapiens	---	hsa-mir-487b
3283	MI0005775_st	0.451846	-2.21314	TESSUTO Massimo down vs TESSUTO Walter	0.804387	-1.24318	PLASMA Massimo down vs PLASMA Walter	7.03897	0	1	Homo sapiens	---	hsa-mir-297
3831	MI0014177_st	0.437169	-2.28745	TESSUTO Massimo down vs TESSUTO Walter	1.12947	1.12947	PLASMA Massimo up vs PLASMA Walter	8.34561	0	1	Homo sapiens	---	hsa-mir-3150a
3835	MI0014180_st	0.407199	-2.4558	TESSUTO Massimo down vs TESSUTO Walter	5.87803	5.87803	PLASMA Massimo up vs PLASMA Walter	4130.38	0	1	Homo sapiens	---	hsa-mir-3153
3837	MI0014182_st	0.300035	-3.33295	TESSUTO Massimo down vs TESSUTO Walter	1.25042	1.25042	PLASMA Massimo up vs PLASMA Walter	53.4886	0	1	Homo sapiens	---	hsa-mir-3154
3873	MI0014209_st	2.24942	2.24942	TESSUTO Massimo up vs TESSUTO Walter	1.07728	1.07728	PLASMA Massimo up vs PLASMA Walter	114.743	0	1	Homo sapiens	---	hsa-mir-3175
4083	MI0015885_st	0.36594	-2.73269	TESSUTO Massimo down vs TESSUTO Walter	1.78469	1.78469	PLASMA Massimo up vs PLASMA Walter	7150.63	0	1	Homo sapiens	---	hsa-mir-4281
4397	MI0016892_st	0.491518	-2.03451	TESSUTO Massimo down vs TESSUTO Walter	0.979862	-1.02055	PLASMA Massimo down vs PLASMA Walter	5.16714	0	1	Homo sapiens	---	hsa-mir-4525
4533	MI0017341_st	2.24743	2.24743	TESSUTO Massimo up vs TESSUTO Walter	0.363809	-2.74869	PLASMA Massimo down vs PLASMA Walter	18.6403	0	1	Homo sapiens	---	hsa-mir-4708
4550	MI0017357_st	3.60027	3.60027	TESSUTO Massimo up vs TESSUTO Walter	2.83912	2.83912	PLASMA Massimo up vs PLASMA Walter	709.809	0	1	Homo sapiens	---	hsa-mir-4722
4819	MI0019310_st	0.237952	-4.20253	TESSUTO Massimo down vs TESSUTO Walter	1.74721	1.74721	PLASMA Massimo up vs PLASMA Walter	1760.83	0	1	Homo sapiens	---	hsa-mir-5703
5064	MI0022572_st	2.01573	2.01573	TESSUTO Massimo up vs TESSUTO Walter	3.6012	3.6012	PLASMA Massimo up vs PLASMA Walter	35.8795	0	1	Homo sapiens	---	hsa-mir-6727
5065	MI0022572_x_st	2.03818	2.03818	TESSUTO Massimo up vs TESSUTO Walter	3.66098	3.66098	PLASMA Massimo up vs PLASMA Walter	35.9079	0	1	Homo sapiens	---	hsa-mir-6727
5128	MI0022636_st	0.453718	-2.20401	TESSUTO Massimo down vs TESSUTO Walter	1.17034	1.17034	PLASMA Massimo up vs PLASMA Walter	8.59381	0	1	Homo sapiens	---	hsa-mir-6791
5215	MI0022722_st	0.404413	-2.47272	TESSUTO Massimo down vs TESSUTO Walter	0.588392	-1.69955	PLASMA Massimo down vs PLASMA Walter	6.1359	3.55271e-15	1	Homo sapiens	---	hsa-mir-6875
5231	MI0022738_st	0.304137	-3.28799	TESSUTO Massimo down vs TESSUTO Walter	3.32627	3.32627	PLASMA Massimo up vs PLASMA Walter	597.176	0	1	Homo sapiens	---	hsa-mir-6891
5628	MI0025911_st	2.43323	2.43323	TESSUTO Massimo up vs TESSUTO Walter	3.86228	3.86228	PLASMA Massimo up vs PLASMA Walter	165439	0	1	Homo sapiens	---	hsa-mir-8075
5778	MIMAT0000089_st	0.130765	-7.64728	TESSUTO Massimo down vs TESSUTO Walter	0.61962	-1.61389	PLASMA Massimo down vs PLASMA Walter	585.002	0	1	Homo sapiens	MTI // --- // ILF2 /// microcosm // ENST00000003302 // USP28 /// microcosm // ENST00000	hsa-miR-31-5p
5911	MIMAT0000222_st	0.374541	-2.66993	TESSUTO Massimo down vs TESSUTO Walter	0.915024	-1.09287	PLASMA Massimo down vs PLASMA Walter	2413.91	0	1	Homo sapiens	MTI // --- // RCC2 /// microcosm // ENST00000014761 // RWDD2 /// microcosm // ENST00000	hsa-miR-192-5p
5915	MIMAT0000226_st	0.2729	-3.66435	TESSUTO Massimo down vs TESSUTO Walter	1.05839	1.05839	PLASMA Massimo up vs PLASMA Walter	1527.67	0	1	Homo sapiens	MTI // --- // SBNO1 /// microcosm // ENST00000001146 // CYP26B1 /// microcosm // ENST00	hsa-miR-196a-5p
5951	MIMAT0000262_st	0.488891	-2.04544	TESSUTO Massimo down vs TESSUTO Walter	1.34309	1.34309	PLASMA Massimo up vs PLASMA Walter	1.39841	0	1	Homo sapiens	MTI // --- // STOML2 /// microcosm // ENST00000002829 // SEMA3F /// microcosm // ENST00	hsa-miR-187-3p
5956	MIMAT0000267_st	0.485681	-2.05896	TESSUTO Massimo down vs TESSUTO Walter	0.833343	-1.19999	PLASMA Massimo down vs PLASMA Walter	331.012	0	1	Homo sapiens	MTI // --- // RCC2 /// microcosm // ENST00000009041 // STARD3NL /// microcosm // ENST00	hsa-miR-210-3p
6006	MIMAT0000318_st	0.149612	-6.68394	TESSUTO Massimo down vs TESSUTO Walter	1.26216	1.26216	PLASMA Massimo up vs PLASMA Walter	147.442	0	1	Homo sapiens	MTI // --- // SUPV3L1 /// microcosm // ENST00000002596 // HS3ST1 /// microcosm // ENST0	hsa-miR-200b-3p
6104	MIMAT0000417_st	2.39458	2.39458	TESSUTO Massimo up vs TESSUTO Walter	1.46182	1.46182	PLASMA Massimo up vs PLASMA Walter	28320.7	0	1	Homo sapiens	MTI // --- // PPT1 /// microcosm // ENST00000000442 // ESRRA /// microcosm // ENST00000	hsa-miR-15b-5p
6108	MIMAT0000421_st	0.29661	-3.37143	TESSUTO Massimo down vs TESSUTO Walter	0.561165	-1.78201	PLASMA Massimo down vs PLASMA Walter	3082600	0	1	Homo sapiens	MTI // --- // CDK4 /// microcosm // ENST00000055077 // RFC2 /// microcosm // ENST000000	hsa-miR-122-5p
6114	MIMAT0000427_st	0.406164	-2.46206	TESSUTO Massimo down vs TESSUTO Walter	0.813147	-1.22979	PLASMA Massimo down vs PLASMA Walter	29.1626	0	1	Homo sapiens	MTI // --- // MCL1 /// microcosm // ENST00000007390 // C16orf42 /// microcosm // ENST00	hsa-miR-133a-3p
6131	MIMAT0000444_st	2.13093	2.13093	TESSUTO Massimo up vs TESSUTO Walter	0.995458	-1.00456	PLASMA Massimo down vs PLASMA Walter	2.73318	0	1	Homo sapiens	MTI // --- // CSGALNACT1 /// microcosm // ENST00000004103 // TMEM176A /// microcosm //	hsa-miR-126-5p
6133	MIMAT0000446_st	2.33836	2.33836	TESSUTO Massimo up vs TESSUTO Walter	1.07382	1.07382	PLASMA Massimo up vs PLASMA Walter	3851.54	0	1	Homo sapiens	MTI // --- // SETD8 /// microcosm // ENST00000000233 // ARF5 /// microcosm // ENST00000	hsa-miR-127-3p
6137	MIMAT0000450_st	0.386527	-2.58714	TESSUTO Massimo down vs TESSUTO Walter	1.12402	1.12402	PLASMA Massimo up vs PLASMA Walter	33.4105	0	1	Homo sapiens	MTI // --- // FOXM1 /// microcosm // ENST00000000233 // ARF5 /// microcosm // ENST00000	hsa-miR-149-5p
6139	MIMAT0000452_st	2.59641	2.59641	TESSUTO Massimo up vs TESSUTO Walter	1.51632	1.51632	PLASMA Massimo up vs PLASMA Walter	6.33161	0	1	Homo sapiens	MTI // --- // DICER1 /// microcosm // ENST00000005558 // IFRD1 /// microcosm // ENST000	hsa-miR-154-5p
6149	MIMAT0000462_st	0.267025	-3.74496	TESSUTO Massimo down vs TESSUTO Walter	1.03594	1.03594	PLASMA Massimo up vs PLASMA Walter	19121.2	0	1	Homo sapiens	MTI // --- // GJA1 /// microcosm // ENST00000005340 // DVL2 /// microcosm // ENST000000	hsa-miR-206
6302	MIMAT0000617_st	0.100791	-9.92149	TESSUTO Massimo down vs TESSUTO Walter	1.19058	1.19058	PLASMA Massimo up vs PLASMA Walter	34738.2	0	1	Homo sapiens	MTI // --- // USP22 /// microcosm // ENST00000002596 // HS3ST1 /// microcosm // ENST000	hsa-miR-200c-3p
6364	MIMAT0000682_st	0.198551	-5.0365	TESSUTO Massimo down vs TESSUTO Walter	0.886454	-1.12809	PLASMA Massimo down vs PLASMA Walter	24.993	0	1	Homo sapiens	MTI // --- // KLF11 /// microcosm // ENST00000015926 // GRIPAP1 /// microcosm // ENST00	hsa-miR-200a-3p
6368	MIMAT0000686_st	0.26897	-3.71789	TESSUTO Massimo down vs TESSUTO Walter	0.908347	-1.1009	PLASMA Massimo down vs PLASMA Walter	45.3684	0	1	Homo sapiens	MTI // --- // UNG /// microcosm // ENST00000005995 // PRSS21 /// microcosm // ENST00000	hsa-miR-34c-5p
6399	MIMAT0000720_st	3.43068	3.43068	TESSUTO Massimo up vs TESSUTO Walter	1	1	No change between PLASMA Massimo and PLASMA Walter	25.6955	0	1	Homo sapiens	MTI // --- // IGF1R /// microcosm // ENST00000005284 // CACNG3 /// microcosm // ENST000	hsa-miR-376c-3p
6412	MIMAT0000733_st	2.29753	2.29753	TESSUTO Massimo up vs TESSUTO Walter	1.00733	1.00733	PLASMA Massimo up vs PLASMA Walter	1662.06	0	1	Homo sapiens	MTI // --- // IL11 /// microcosm // ENST00000003084 // CFTR /// microcosm // ENST000000	hsa-miR-379-5p
6416	MIMAT0000737_st	3.30336	3.30336	TESSUTO Massimo up vs TESSUTO Walter	1.25949	1.25949	PLASMA Massimo up vs PLASMA Walter	295.637	0	1	Homo sapiens	microcosm // ENST00000028008 // RNASET2 /// microcosm // ENST00000040877 // TARBP1 ///	hsa-miR-382-5p
6417	MIMAT0000738_st	3.47962	3.47962	TESSUTO Massimo up vs TESSUTO Walter	0.973434	-1.02729	PLASMA Massimo down vs PLASMA Walter	41.6481	0	1	Homo sapiens	MTI // --- // PRDX3 /// microcosm // ENST00000003084 // CFTR /// microcosm // ENST00000	hsa-miR-383-5p
7251	MIMAT0001627_st	2.23442	2.23442	TESSUTO Massimo up vs TESSUTO Walter	1.32525	1.32525	PLASMA Massimo up vs PLASMA Walter	3.79469	0	1	Homo sapiens	MTI // --- // CFTR /// microcosm // ENST00000003084 // CFTR /// microcosm // ENST000000	hsa-miR-433-3p
7259	MIMAT0001635_st	0.479292	-2.08641	TESSUTO Massimo down vs TESSUTO Walter	0.70539	-1.41766	PLASMA Massimo down vs PLASMA Walter	6554.02	0	1	Homo sapiens	microcosm // ENST00000006275 // TRAPPC6A /// microcosm // ENST00000010299 // FAM76A ///	hsa-miR-452-5p
7263	MIMAT0001639_st	2.59911	2.59911	TESSUTO Massimo up vs TESSUTO Walter	1.18412	1.18412	PLASMA Massimo up vs PLASMA Walter	384.404	0	1	Homo sapiens	MTI // --- // IFNG /// microcosm // ENST00000006967 // JHDM1D /// microcosm // ENST0000	hsa-miR-409-3p
7782	MIMAT0002175_st	2.56408	2.56408	TESSUTO Massimo up vs TESSUTO Walter	1.16006	1.16006	PLASMA Massimo up vs PLASMA Walter	12.6388	0	1	Homo sapiens	MTI // --- // TP53 /// microcosm // ENST00000007390 // C16orf42 /// microcosm // ENST00	hsa-miR-485-5p
8408	MIMAT0002807_st	0.428308	-2.33477	TESSUTO Massimo down vs TESSUTO Walter	0.956147	-1.04586	PLASMA Massimo down vs PLASMA Walter	35.7667	0	1	Homo sapiens	MTI // --- // TAF10 /// microcosm // ENST00000007390 // C16orf42 /// microcosm // ENST0	hsa-miR-491-5p
8415	MIMAT0002814_st	3.79307	3.79307	TESSUTO Massimo up vs TESSUTO Walter	1.02688	1.02688	PLASMA Massimo up vs PLASMA Walter	452.108	0	1	Homo sapiens	microcosm // ENST00000000442 // ESRRA /// microcosm // ENST00000002501 // DBNDD1 /// mi	hsa-miR-432-5p
8778	MIMAT0003180_st	5.09687	5.09687	TESSUTO Massimo up vs TESSUTO Walter	1.11187	1.11187	PLASMA Massimo up vs PLASMA Walter	393.19	0	1	Homo sapiens	microcosm // ENST00000003084 // CFTR /// microcosm // ENST00000004921 // CCL18 /// micr	hsa-miR-487b-3p
9975	MIMAT0004450_st	0.469312	-2.13078	TESSUTO Massimo down vs TESSUTO Walter	1.31583	1.31583	PLASMA Massimo up vs PLASMA Walter	60.0586	0	1	Homo sapiens	microcosm // ENST00000012134 // HIVEP2 /// microcosm // ENST00000025399 // STRAP /// mi	hsa-miR-297
10111	MIMAT0004588_st	0.499334	-2.00267	TESSUTO Massimo down vs TESSUTO Walter	0.997246	-1.00276	PLASMA Massimo down vs PLASMA Walter	19.3701	0	1	Homo sapiens	MTI // --- // ZNF264 /// microcosm // ENST00000002596 // HS3ST1 /// microcosm // ENST00	hsa-miR-27b-5p
10123	MIMAT0004600_st	3.06087	3.06087	TESSUTO Massimo up vs TESSUTO Walter	0.864537	-1.15669	PLASMA Massimo down vs PLASMA Walter	4.42291	0	1	Homo sapiens	microcosm // ENST00000001008 // FKBP4 /// microcosm // ENST00000014761 // RWDD2 /// mic	hsa-miR-144-5p
10210	MIMAT0004687_st	0.444879	-2.2478	TESSUTO Massimo down vs TESSUTO Walter	1.20478	1.20478	PLASMA Massimo up vs PLASMA Walter	7.67062	0	1	Homo sapiens	microcosm // ENST00000011292 // CPA1 /// microcosm // ENST00000011684 // PLEKHG6 /// mi	hsa-miR-371a-5p
10218	MIMAT0004695_st	2.609	2.609	TESSUTO Massimo up vs TESSUTO Walter	0.947839	-1.05503	PLASMA Massimo down vs PLASMA Walter	22.054	0	1	Homo sapiens	microcosm // ENST00000001008 // FKBP4 /// microcosm // ENST00000004980 // SENP1 /// mic	hsa-miR-337-5p
10224	MIMAT0004701_st	2.00842	2.00842	TESSUTO Massimo up vs TESSUTO Walter	0.759644	-1.31641	PLASMA Massimo down vs PLASMA Walter	16.3215	0	1	Homo sapiens	MTI // --- // LRP1 /// microcosm // ENST00000010132 // DYRK4 /// microcosm // ENST00000	hsa-miR-338-5p
10300	MIMAT0004780_st	2.11912	2.11912	TESSUTO Massimo up vs TESSUTO Walter	0.890171	-1.12338	PLASMA Massimo down vs PLASMA Walter	262.595	0	1	Homo sapiens	MTI // --- // C20orf24 /// microcosm // ENST00000005905 // KIAA0100 /// microcosm // EN	hsa-miR-532-3p
10419	MIMAT0004902_st	0.321544	-3.11	TESSUTO Massimo down vs TESSUTO Walter	0.915339	-1.09249	PLASMA Massimo down vs PLASMA Walter	5.76469	0	1	Homo sapiens	microcosm // ENST00000003302 // USP28 /// microcosm // ENST00000005257 // RALA /// micr	hsa-miR-891a-5p
10465	MIMAT0004955_st	2.21549	2.21549	TESSUTO Massimo up vs TESSUTO Walter	0.87584	-1.14176	PLASMA Massimo down vs PLASMA Walter	119.76	0	1	Homo sapiens	MTI // --- // TPT1 /// microcosm // ENST00000004921 // CCL18 /// microcosm // ENST00000	hsa-miR-374b-5p
10957	MIMAT0005458_st	0.393664	-2.54024	TESSUTO Massimo down vs TESSUTO Walter	1.02896	1.02896	PLASMA Massimo up vs PLASMA Walter	50.9421	0	1	Homo sapiens	MTI // --- // ABI2	hsa-miR-1224-5p
11071	MIMAT0005572_st	0.321327	-3.1121	TESSUTO Massimo down vs TESSUTO Walter	1.13549	1.13549	PLASMA Massimo up vs PLASMA Walter	4247.89	9.09495e-13	1	Homo sapiens	MTI // --- // GALK1	hsa-miR-1225-5p
11075	MIMAT0005576_st	0.374015	-2.67369	TESSUTO Massimo down vs TESSUTO Walter	0.665668	-1.50225	PLASMA Massimo down vs PLASMA Walter	19.7189	0	1	Homo sapiens	MTI // --- // MAP3K7	hsa-miR-1226-5p
11411	MIMAT0005922_st	0.46021	-2.17292	TESSUTO Massimo down vs TESSUTO Walter	0.911663	-1.0969	PLASMA Massimo down vs PLASMA Walter	4878.9	0	1	Homo sapiens	MTI // --- // FASN	hsa-miR-1268a
12853	MIMAT0007400_st	0.394289	-2.53621	TESSUTO Massimo down vs TESSUTO Walter	0.917691	-1.08969	PLASMA Massimo down vs PLASMA Walter	3.02688	0	1	Homo sapiens	---	hsa-miR-1538
14623	MIMAT0009198_st	0.418251	-2.39091	TESSUTO Massimo down vs TESSUTO Walter	1.0589	1.0589	PLASMA Massimo up vs PLASMA Walter	10205.6	0	1	Homo sapiens	---	hsa-miR-224-3p
14858	MIMAT0009448_st	2.33551	2.33551	TESSUTO Massimo up vs TESSUTO Walter	1.4086	1.4086	PLASMA Massimo up vs PLASMA Walter	147.519	0	1	Homo sapiens	---	hsa-miR-1973
19410	MIMAT0015030_st	0.414731	-2.4112	TESSUTO Massimo down vs TESSUTO Walter	0.966889	-1.03424	PLASMA Massimo down vs PLASMA Walter	9.4388	0	1	Homo sapiens	---	hsa-miR-3156-5p
19459	MIMAT0015082_st	2.09328	2.09328	TESSUTO Massimo up vs TESSUTO Walter	0.796244	-1.2559	PLASMA Massimo down vs PLASMA Walter	24.0146	0	1	Homo sapiens	---	hsa-miR-3197
19463	MIMAT0015086_st	0.318407	-3.14064	TESSUTO Massimo down vs TESSUTO Walter	1.32396	1.32396	PLASMA Massimo up vs PLASMA Walter	183348	0	1	Homo sapiens	---	hsa-miR-3201			mm
22339	MIMAT0017991_st	0.482495	-2.07256	TESSUTO Massimo down vs TESSUTO Walter	0.93774	-1.06639	PLASMA Massimo down vs PLASMA Walter	15533500	0	1	Homo sapiens	---	hsa-miR-3613-3p
22787	MIMAT0018444_st	0.496343	-2.01474	TESSUTO Massimo down vs TESSUTO Walter	0.295588	-3.38309	PLASMA Massimo down vs PLASMA Walter	58.9394	0	1	Homo sapiens	---	hsa-miR-642b-3p
23306	MIMAT0018966_st	2.69157	2.69157	TESSUTO Massimo up vs TESSUTO Walter	1.24851	1.24851	PLASMA Massimo up vs PLASMA Walter	90.3026	0	1	Homo sapiens	---	hsa-miR-4447
23307	MIMAT0018967_st	0.443413	-2.25523	TESSUTO Massimo down vs TESSUTO Walter	1.36985	1.36985	PLASMA Massimo up vs PLASMA Walter	4.8574	0	1	Homo sapiens	---	hsa-miR-4448
23315	MIMAT0018976_st	0.282735	-3.53688	TESSUTO Massimo down vs TESSUTO Walter	1.0542	1.0542	PLASMA Massimo up vs PLASMA Walter	258089	0	1	Homo sapiens	---	hsa-miR-4454
23337	MIMAT0018999_st	5.23577	5.23577	TESSUTO Massimo up vs TESSUTO Walter	1.25993	1.25993	PLASMA Massimo up vs PLASMA Walter	86.6696	0	1	Homo sapiens	---	hsa-miR-4472
23353	MIMAT0019015_st	2.28293	2.28293	TESSUTO Massimo up vs TESSUTO Walter	1.03916	1.03916	PLASMA Massimo up vs PLASMA Walter	12.1195	0	1	Homo sapiens	---	hsa-miR-4481
23355	MIMAT0019017_st	2.57288	2.57288	TESSUTO Massimo up vs TESSUTO Walter	1.30209	1.30209	PLASMA Massimo up vs PLASMA Walter	4.25429	0	1	Homo sapiens	---	hsa-miR-4483
23379	MIMAT0019041_st	0.354008	-2.8248	TESSUTO Massimo down vs TESSUTO Walter	0.915222	-1.09263	PLASMA Massimo down vs PLASMA Walter	28476.6	0	1	Homo sapiens	---	hsa-miR-4505
23382	MIMAT0019044_st	0.414175	-2.41444	TESSUTO Massimo down vs TESSUTO Walter	0.266144	-3.75736	PLASMA Massimo down vs PLASMA Walter	9567.52	0	1	Homo sapiens	---	hsa-miR-4507
23383	MIMAT0019045_st	0.445249	-2.24594	TESSUTO Massimo down vs TESSUTO Walter	1.17316	1.17316	PLASMA Massimo up vs PLASMA Walter	1056430	0	1	Homo sapiens	---	hsa-miR-4508
24043	MIMAT0019709_st	0.373499	-2.67739	TESSUTO Massimo down vs TESSUTO Walter	1.41053	1.41053	PLASMA Massimo up vs PLASMA Walter	103.393	0	1	Homo sapiens	---	hsa-miR-4647
24079	MIMAT0019745_st	0.375827	-2.6608	TESSUTO Massimo down vs TESSUTO Walter	0.977789	-1.02272	PLASMA Massimo down vs PLASMA Walter	16197100	0	1	Homo sapiens	---	hsa-miR-4668-5p
24123	MIMAT0019789_st	0.492666	-2.02977	TESSUTO Massimo down vs TESSUTO Walter	0.979391	-1.02104	PLASMA Massimo down vs PLASMA Walter	1.80669	0	1	Homo sapiens	---	hsa-miR-4695-3p
24178	MIMAT0019845_st	0.348419	-2.8701	TESSUTO Massimo down vs TESSUTO Walter	0.957885	-1.04397	PLASMA Massimo down vs PLASMA Walter	8.74317	0	1	Homo sapiens	---	hsa-miR-4726-5p
24197	MIMAT0019864_st	0.470497	-2.12541	TESSUTO Massimo down vs TESSUTO Walter	1.02059	1.02059	PLASMA Massimo up vs PLASMA Walter	37.6723	0	1	Homo sapiens	---	hsa-miR-3064-5p
24273	MIMAT0019940_st	0.44245	-2.26014	TESSUTO Massimo down vs TESSUTO Walter	1.06201	1.06201	PLASMA Massimo up vs PLASMA Walter	77.216	0	1	Homo sapiens	---	hsa-miR-4436b-5p
24286	MIMAT0019953_st	0.395293	-2.52977	TESSUTO Massimo down vs TESSUTO Walter	1.23301	1.23301	PLASMA Massimo up vs PLASMA Walter	15.2421	0	1	Homo sapiens	---	hsa-miR-2467-3p
26553	MIMAT0022259_st	0.390666	-2.55973	TESSUTO Massimo down vs TESSUTO Walter	0.769767	-1.29909	PLASMA Massimo down vs PLASMA Walter	10994.7	0	1	Homo sapiens	---	hsa-miR-5100
26995	MIMAT0022709_st	0.455828	-2.19381	TESSUTO Massimo down vs TESSUTO Walter	1.04591	1.04591	PLASMA Massimo up vs PLASMA Walter	5.52531	0	1	Homo sapiens	---	hsa-miR-652-5p
27120	MIMAT0022839_st	0.436775	-2.28951	TESSUTO Massimo down vs TESSUTO Walter	1.21128	1.21128	PLASMA Massimo up vs PLASMA Walter	2.09436	0	1	Homo sapiens	---	hsa-miR-3190-3p
27245	MIMAT0022967_st	0.45967	-2.17548	TESSUTO Massimo down vs TESSUTO Walter	3.09424	3.09424	PLASMA Massimo up vs PLASMA Walter	23416.4	0	1	Homo sapiens	---	hsa-miR-3620-5p
27528	MIMAT0023252_st	0.496158	-2.01549	TESSUTO Massimo down vs TESSUTO Walter	1.6094	1.6094	PLASMA Massimo up vs PLASMA Walter	1792630	0	1	Homo sapiens	MTI // --- // ELF5	hsa-miR-5787
28889	MIMAT0024616_st	0.469714	-2.12895	TESSUTO Massimo down vs TESSUTO Walter	0.22464	-4.45156	PLASMA Massimo down vs PLASMA Walter	2182.75	0	1	Homo sapiens	---	hsa-miR-6132
29731	MIMAT0025464_st	0.368951	-2.71039	TESSUTO Massimo down vs TESSUTO Walter	1.24846	1.24846	PLASMA Massimo up vs PLASMA Walter	2.61446	0	1	Homo sapiens	---	hsa-miR-6504-5p
30111	MIMAT0025852_st	2.3011	2.3011	TESSUTO Massimo up vs TESSUTO Walter	1.45432	1.45432	PLASMA Massimo up vs PLASMA Walter	2.45811	0	1	Homo sapiens	---	hsa-miR-6721-5p
30114	MIMAT0025855_st	0.23968	-4.17223	TESSUTO Massimo down vs TESSUTO Walter	1.67823	1.67823	PLASMA Massimo up vs PLASMA Walter	2147.87	0	1	Homo sapiens	---	hsa-miR-6723-5p
30992	MIMAT0026735_st	0.474613	-2.10698	TESSUTO Massimo down vs TESSUTO Walter	0.735063	-1.36043	PLASMA Massimo down vs PLASMA Walter	280.949	0	1	Homo sapiens	---	hsa-miR-1180-5p
31289	MIMAT0027032_st	2.10356	2.10356	TESSUTO Massimo up vs TESSUTO Walter	1.12344	1.12344	PLASMA Massimo up vs PLASMA Walter	4.54161	0	1	Homo sapiens	---	hsa-miR-500b-3p
31606	MIMAT0027353_st	0.463162	-2.15907	TESSUTO Massimo down vs TESSUTO Walter	0.921972	-1.08463	PLASMA Massimo down vs PLASMA Walter	133.971	0	1	Homo sapiens	---	hsa-miR-6726-5p
31645	MIMAT0027392_st	0.402538	-2.48424	TESSUTO Massimo down vs TESSUTO Walter	0.796654	-1.25525	PLASMA Massimo down vs PLASMA Walter	22.0352	0	1	Homo sapiens	---	hsa-miR-6746-5p
31662	MIMAT0027409_st	0.216824	-4.61203	TESSUTO Massimo down vs TESSUTO Walter	1.2493	1.2493	PLASMA Massimo up vs PLASMA Walter	238.678	5.68434e-14	1	Homo sapiens	---	hsa-miR-6754-3p
31684	MIMAT0027431_st	0.402489	-2.48454	TESSUTO Massimo down vs TESSUTO Walter	0.583074	-1.71505	PLASMA Massimo down vs PLASMA Walter	5.68108	0	1	Homo sapiens	---	hsa-miR-6765-3p
31711	MIMAT0027458_st	0.439448	-2.27558	TESSUTO Massimo down vs TESSUTO Walter	5.61238	5.61238	PLASMA Massimo up vs PLASMA Walter	4149.8	0	1	Homo sapiens	---	hsa-miR-6779-5p
31737	MIMAT0027484_st	0.38555	-2.5937	TESSUTO Massimo down vs TESSUTO Walter	0.967552	-1.03354	PLASMA Massimo down vs PLASMA Walter	10.0669	0	1	Homo sapiens	---	hsa-miR-6792-5p
31743	MIMAT0027490_st	0.466923	-2.14168	TESSUTO Massimo down vs TESSUTO Walter	0.990185	-1.00991	PLASMA Massimo down vs PLASMA Walter	7.70242	0	1	Homo sapiens	---	hsa-miR-6795-5p
31757	MIMAT0027504_st	0.454389	-2.20076	TESSUTO Massimo down vs TESSUTO Walter	1.00984	1.00984	PLASMA Massimo up vs PLASMA Walter	889.232	0	1	Homo sapiens	---	hsa-miR-6802-5p
31759	MIMAT0027506_st	0.397227	-2.51745	TESSUTO Massimo down vs TESSUTO Walter	6.41914	6.41914	PLASMA Massimo up vs PLASMA Walter	212674	0	1	Homo sapiens	---	hsa-miR-6803-5p
31897	MIMAT0027644_st	0.386628	-2.58647	TESSUTO Massimo down vs TESSUTO Walter	0.697909	-1.43285	PLASMA Massimo down vs PLASMA Walter	10.0417	0	1	Homo sapiens	---	hsa-miR-6872-5p
31904	MIMAT0027651_st	0.296129	-3.37691	TESSUTO Massimo down vs TESSUTO Walter	1.09042	1.09042	PLASMA Massimo up vs PLASMA Walter	19.5238	0	1	Homo sapiens	---	hsa-miR-6875-3p
31905	MIMAT0027652_st	0.475407	-2.10346	TESSUTO Massimo down vs TESSUTO Walter	0.806167	-1.24044	PLASMA Massimo down vs PLASMA Walter	3.25966	0	1	Homo sapiens	---	hsa-miR-6876-5p
31925	MIMAT0027672_st	0.462382	-2.16271	TESSUTO Massimo down vs TESSUTO Walter	1.13392	1.13392	PLASMA Massimo up vs PLASMA Walter	4.26161	0	1	Homo sapiens	---	hsa-miR-6886-5p
31931	MIMAT0027678_st	0.421518	-2.37238	TESSUTO Massimo down vs TESSUTO Walter	0.789181	-1.26714	PLASMA Massimo down vs PLASMA Walter	265.148	0	1	Homo sapiens	---	hsa-miR-6889-5p
34033	MIMAT0029782_st	4.2093	4.2093	TESSUTO Massimo up vs TESSUTO Walter	1.02864	1.02864	PLASMA Massimo up vs PLASMA Walter	254760	0	1	Homo sapiens	---	hsa-miR-7641
35241	MIMAT0030990_st	0.33745	-2.9634	TESSUTO Massimo down vs TESSUTO Walter	1.16773	1.16773	PLASMA Massimo up vs PLASMA Walter	312.393	0	1	Homo sapiens	---	hsa-miR-8063
35429	MIMAT0031178_st	0.352379	-2.83785	TESSUTO Massimo down vs TESSUTO Walter	0.935567	-1.06887	PLASMA Massimo down vs PLASMA Walter	87.1126	0	1	Homo sapiens	---	hsa-miR-7975
35431	MIMAT0031180_st	0.470105	-2.12718	TESSUTO Massimo down vs TESSUTO Walter	1.56766	1.56766	PLASMA Massimo up vs PLASMA Walter	3299.11	0	1	Homo sapiens	---	hsa-miR-7977
36137	U101_st	2.78789	2.78789	TESSUTO Massimo up vs TESSUTO Walter	1.07564	1.07564	PLASMA Massimo up vs PLASMA Walter	464.946	0	1	Homo sapiens	---	U101
36272	U75_st	2.03781	2.03781	TESSUTO Massimo up vs TESSUTO Walter	0.99082	-1.00927	PLASMA Massimo down vs PLASMA Walter	186.097	0	1	Homo sapiens	---	U75
36281	U81_x_st	2.31745	2.31745	TESSUTO Massimo up vs TESSUTO Walter	0.721914	-1.38521	PLASMA Massimo down vs PLASMA Walter	353.489	0	1	Homo sapiens	---	U81
36337	snR38B_st	2.08335	2.08335	TESSUTO Massimo up vs TESSUTO Walter	0.959313	-1.04241	PLASMA Massimo down vs PLASMA Walter	2.22568	0	1	Homo sapiens	---	snR38B
