# Supplementary material for: miRNA Expression Profiling in Subcutaneous Adipose Tissue of Monozygotic Twins Discordant for HIV Infection: Validation of Differentially Expressed miRNA and Bioinformatic Analysis
Source: Int J Mol Sci. 2022 Mar 23;23(7):3486. doi: 10.3390/ijms23073486 (PMC8998861; doi:10.3390/ijms23073486)
Supplement: Supplementary file 1 [file ijms-23-03486-s001.zip › B12_VENN_DEGs_COMUNI_Tessuto+Plasma.EB.xls]

## Sheet: B12_VENN_DEGs_COMUNI_Tessuto+Pl
Column #	Column ID	MeanRatio(TESSUTO Massimo vs. TESSUTO Walter)	FoldChange(TESSUTO Massimo vs. TESSUTO Walter)	FoldChange(TESSUTO Massimo vs. TESSUTO Walter) (Description)	MeanRatio(PLASMA Massimo vs. PLASMA Walter)	FoldChange(PLASMA Massimo vs. PLASMA Walter)	FoldChange(PLASMA Massimo vs. PLASMA Walter) (Description)	SS(Sample Type)	SS(Error)	F(Error)	Species Scientific Name	Target Genes	Transcript ID(Array Design)	Column #	MeanRatio(TESSUTO Massimo vs. TESSUTO Walter)	FoldChange(TESSUTO Massimo vs. TESSUTO Walter)	FoldChange(TESSUTO Massimo vs. TESSUTO Walter) (Description)	MeanRatio(PLASMA Massimo vs. PLASMA Walter)	FoldChange(PLASMA Massimo vs. PLASMA Walter)	FoldChange(PLASMA Massimo vs. PLASMA Walter) (Description)	SS(Sample Type)	SS(Error)	F(Error)	Species Scientific Name	Target Genes	Transcript ID(Array Design)
35	14qII-1_st	2.13374	2.13374	TESSUTO Massimo up vs TESSUTO Walter	0.406299	-2.46124	PLASMA Massimo down vs PLASMA Walter	710.742	0	1	Homo sapiens	---	14qII-1	35	2.13374	2.13374	TESSUTO Massimo up vs TESSUTO Walter	0.406299	-2.46124	PLASMA Massimo down vs PLASMA Walter	710.742	0	1	Homo sapiens	---	14qII-1
40	14qII-22_x_st	3.45915	3.45915	TESSUTO Massimo up vs TESSUTO Walter	0.439368	-2.276	PLASMA Massimo down vs PLASMA Walter	108.221	0	1	Homo sapiens	---	14qII-22	40	3.45915	3.45915	TESSUTO Massimo up vs TESSUTO Walter	0.439368	-2.276	PLASMA Massimo down vs PLASMA Walter	108.221	0	1	Homo sapiens	---	14qII-22
48	14qII-28_x_st	2.25436	2.25436	TESSUTO Massimo up vs TESSUTO Walter	0.463416	-2.15789	PLASMA Massimo down vs PLASMA Walter	38.3551	0	1	Homo sapiens	---	14qII-28	48	2.25436	2.25436	TESSUTO Massimo up vs TESSUTO Walter	0.463416	-2.15789	PLASMA Massimo down vs PLASMA Walter	38.3551	0	1	Homo sapiens	---	14qII-28
1658	ENSG00000252921_x_st	2.55757	2.55757	TESSUTO Massimo up vs TESSUTO Walter	2.11762	2.11762	PLASMA Massimo up vs PLASMA Walter	31574	0	1	Homo sapiens	---	ENSG00000252921	1658	2.55757	2.55757	TESSUTO Massimo up vs TESSUTO Walter	2.11762	2.11762	PLASMA Massimo up vs PLASMA Walter	31574	0	1	Homo sapiens	---	ENSG00000252921
1820	HBII-276_st	2.24151	2.24151	TESSUTO Massimo up vs TESSUTO Walter	3.89795	3.89795	PLASMA Massimo up vs PLASMA Walter	322.78	0	1	Homo sapiens	---	HBII-276	1820	2.24151	2.24151	TESSUTO Massimo up vs TESSUTO Walter	3.89795	3.89795	PLASMA Massimo up vs PLASMA Walter	322.78	0	1	Homo sapiens	---	HBII-276
1915	HBII-85-8_x_st	0.37697	-2.65273	TESSUTO Massimo down vs TESSUTO Walter	2.29581	2.29581	PLASMA Massimo up vs PLASMA Walter	633336	0	1	Homo sapiens	---	HBII-85-8	1915	0.37697	-2.65273	TESSUTO Massimo down vs TESSUTO Walter	2.29581	2.29581	PLASMA Massimo up vs PLASMA Walter	633336	0	1	Homo sapiens	---	HBII-85-8
3835	MI0014180_st	0.407199	-2.4558	TESSUTO Massimo down vs TESSUTO Walter	5.87803	5.87803	PLASMA Massimo up vs PLASMA Walter	4130.38	0	1	Homo sapiens	---	hsa-mir-3153	3835	0.407199	-2.4558	TESSUTO Massimo down vs TESSUTO Walter	5.87803	5.87803	PLASMA Massimo up vs PLASMA Walter	4130.38	0	1	Homo sapiens	---	hsa-mir-3153
4533	MI0017341_st	2.24743	2.24743	TESSUTO Massimo up vs TESSUTO Walter	0.363809	-2.74869	PLASMA Massimo down vs PLASMA Walter	18.6403	0	1	Homo sapiens	---	hsa-mir-4708	4533	2.24743	2.24743	TESSUTO Massimo up vs TESSUTO Walter	0.363809	-2.74869	PLASMA Massimo down vs PLASMA Walter	18.6403	0	1	Homo sapiens	---	hsa-mir-4708
4550	MI0017357_st	3.60027	3.60027	TESSUTO Massimo up vs TESSUTO Walter	2.83912	2.83912	PLASMA Massimo up vs PLASMA Walter	709.809	0	1	Homo sapiens	---	hsa-mir-4722	4550	3.60027	3.60027	TESSUTO Massimo up vs TESSUTO Walter	2.83912	2.83912	PLASMA Massimo up vs PLASMA Walter	709.809	0	1	Homo sapiens	---	hsa-mir-4722
5064	MI0022572_st	2.01573	2.01573	TESSUTO Massimo up vs TESSUTO Walter	3.6012	3.6012	PLASMA Massimo up vs PLASMA Walter	35.8795	0	1	Homo sapiens	---	hsa-mir-6727	5064	2.01573	2.01573	TESSUTO Massimo up vs TESSUTO Walter	3.6012	3.6012	PLASMA Massimo up vs PLASMA Walter	35.8795	0	1	Homo sapiens	---	hsa-mir-6727
5065	MI0022572_x_st	2.03818	2.03818	TESSUTO Massimo up vs TESSUTO Walter	3.66098	3.66098	PLASMA Massimo up vs PLASMA Walter	35.9079	0	1	Homo sapiens	---	hsa-mir-6727	5065	2.03818	2.03818	TESSUTO Massimo up vs TESSUTO Walter	3.66098	3.66098	PLASMA Massimo up vs PLASMA Walter	35.9079	0	1	Homo sapiens	---	hsa-mir-6727
5231	MI0022738_st	0.304137	-3.28799	TESSUTO Massimo down vs TESSUTO Walter	3.32627	3.32627	PLASMA Massimo up vs PLASMA Walter	597.176	0	1	Homo sapiens	---	hsa-mir-6891	5231	0.304137	-3.28799	TESSUTO Massimo down vs TESSUTO Walter	3.32627	3.32627	PLASMA Massimo up vs PLASMA Walter	597.176	0	1	Homo sapiens	---	hsa-mir-6891
5628	MI0025911_st	2.43323	2.43323	TESSUTO Massimo up vs TESSUTO Walter	3.86228	3.86228	PLASMA Massimo up vs PLASMA Walter	165439	0	1	Homo sapiens	---	hsa-mir-8075	5628	2.43323	2.43323	TESSUTO Massimo up vs TESSUTO Walter	3.86228	3.86228	PLASMA Massimo up vs PLASMA Walter	165439	0	1	Homo sapiens	---	hsa-mir-8075
22787	MIMAT0018444_st	0.496343	-2.01474	TESSUTO Massimo down vs TESSUTO Walter	0.295588	-3.38309	PLASMA Massimo down vs PLASMA Walter	58.9394	0	1	Homo sapiens	---	hsa-miR-642b-3p	22787	0.496343	-2.01474	TESSUTO Massimo down vs TESSUTO Walter	0.295588	-3.38309	PLASMA Massimo down vs PLASMA Walter	58.9394	0	1	Homo sapiens	---	hsa-miR-642b-3p
23382	MIMAT0019044_st	0.414175	-2.41444	TESSUTO Massimo down vs TESSUTO Walter	0.266144	-3.75736	PLASMA Massimo down vs PLASMA Walter	9567.52	0	1	Homo sapiens	---	hsa-miR-4507	23382	0.414175	-2.41444	TESSUTO Massimo down vs TESSUTO Walter	0.266144	-3.75736	PLASMA Massimo down vs PLASMA Walter	9567.52	0	1	Homo sapiens	---	hsa-miR-4507
27245	MIMAT0022967_st	0.45967	-2.17548	TESSUTO Massimo down vs TESSUTO Walter	3.09424	3.09424	PLASMA Massimo up vs PLASMA Walter	23416.4	0	1	Homo sapiens	---	hsa-miR-3620-5p	27245	0.45967	-2.17548	TESSUTO Massimo down vs TESSUTO Walter	3.09424	3.09424	PLASMA Massimo up vs PLASMA Walter	23416.4	0	1	Homo sapiens	---	hsa-miR-3620-5p
28889	MIMAT0024616_st	0.469714	-2.12895	TESSUTO Massimo down vs TESSUTO Walter	0.22464	-4.45156	PLASMA Massimo down vs PLASMA Walter	2182.75	0	1	Homo sapiens	---	hsa-miR-6132	28889	0.469714	-2.12895	TESSUTO Massimo down vs TESSUTO Walter	0.22464	-4.45156	PLASMA Massimo down vs PLASMA Walter	2182.75	0	1	Homo sapiens	---	hsa-miR-6132
31711	MIMAT0027458_st	0.439448	-2.27558	TESSUTO Massimo down vs TESSUTO Walter	5.61238	5.61238	PLASMA Massimo up vs PLASMA Walter	4149.8	0	1	Homo sapiens	---	hsa-miR-6779-5p	31711	0.439448	-2.27558	TESSUTO Massimo down vs TESSUTO Walter	5.61238	5.61238	PLASMA Massimo up vs PLASMA Walter	4149.8	0	1	Homo sapiens	---	hsa-miR-6779-5p
31759	MIMAT0027506_st	0.397227	-2.51745	TESSUTO Massimo down vs TESSUTO Walter	6.41914	6.41914	PLASMA Massimo up vs PLASMA Walter	212674	0	1	Homo sapiens	---	hsa-miR-6803-5p	31759	0.397227	-2.51745	TESSUTO Massimo down vs TESSUTO Walter	6.41914	6.41914	PLASMA Massimo up vs PLASMA Walter	212674	0	1	Homo sapiens	---	hsa-miR-6803-5p
